# Supplementary material for: 4-[(E)-(2-Methoxy­phen­yl)imino­meth­yl]-N,N-dimethyl­aniline
Source: Acta Crystallogr Sect E Struct Rep Online. 2010 May 15;66(Pt 6):o1361. doi: 10.1107/S1600536810017228 (PMC2979452; doi:10.1107/S1600536810017228)
Supplement: Supplementary file 1 [file e-66-o1361-sup1.cif]

##############################################################################
###                                                                        ###
###        Electronic paper (Acta Crystallographica Section E)             ###
###                                                                        ###
##############################################################################
#                                                                            #
# This CIF contains the data in a paper accepted for publication in Acta     #
# Crystallographica Section E. It conforms to the requirements of Notes      #
# for Authors for Section E, and has been peer reviewed under the auspices   #
# of the IUCr Commission on Journals.                                        #
#                                                                            #
# Full details of the Crystallographic Information File format               #
# are given in the paper "The Crystallographic Information File (CIF):       #
# a New Standard Archive File for Crystallography" by S. R. Hall, F. H.      #
# Allen and I. D. Brown [Acta Cryst. (1991), A47, 655-685].                  #
#                                                                            #
# The current version of the core CIF dictionary is obtainable from          #
# ftp://ftp.iucr.org/pub/cif_core.dic. The current version number is 2.4.    #
#                                                                            #
# Software is freely available for graphical display of the structure(s) in  #
# this CIF.  For information consult the CIF home page http://www.iucr.org/  #
# cif/home.html                                                              #
#                                                                            #
# This file may be used for bona fide research purposes within the           #
# scientific community so long as proper attribution is given to the journal # 
# article from which it was obtained.                                        #
#                                                                            #
##############################################################################
                                             
data_global
_journal_date_recd_electronic     2010-04-26
_journal_date_accepted     2010-05-11
_journal_name_full     'Acta Crystallographica, Section E'
_journal_year     2010
_journal_volume     66
_journal_issue      6
_journal_page_first     o1361
_journal_page_last     o1361
_journal_paper_category     QO
_journal_coeditor_code     HB5420
_publ_contact_author_name     'Shan-Bin Liu'
_publ_contact_author_address
;
Key Laboratory of Marine Chemistry Theory and Technology,
Ministry of Education, College of Chemistry and Chemical Engineering,
Ocean University of China, Qingdao, Shandong 266100,
People's Republic of China
;
_publ_contact_author_email     'bamboo19830406@163.com'
_publ_contact_author_fax     '86 532 66781932'
_publ_contact_author_phone     '86 532 66781761'
_publ_section_title
;
4-[(<i>E</i>)-(2-Methoxyphenyl)iminomethyl]-<i>N</i>,<i>N</i>-dimethylaniline
;
loop_
    _publ_author_name
    _publ_author_address
    'Shan-Bin Liu'
;
Key Laboratory of Marine Chemistry Theory and Technology,
Ministry of Education, College of Chemistry and Chemical Engineering,
Ocean University of China, Qingdao, Shandong 266100,
People's Republic of China
;
    'Cai-Feng Bi'
;
Key Laboratory of Marine Chemistry Theory and Technology,
Ministry of Education, College of Chemistry and Chemical Engineering,
Ocean University of China, Qingdao, Shandong 266100,
People's Republic of China
;
    'Qiang Wang'
;
Key Laboratory of Marine Chemistry Theory and Technology,
Ministry of Education, College of Chemistry and Chemical Engineering,
Ocean University of China, Qingdao, Shandong 266100,
People's Republic of China
;
    'Jian Zuo'
;
Key Laboratory of Marine Chemistry Theory and Technology,
Ministry of Education, College of Chemistry and Chemical Engineering,
Ocean University of China, Qingdao, Shandong 266100,
People's Republic of China
;
    'Yu-Hua Fan'
;
Key Laboratory of Marine Chemistry Theory and Technology,
Ministry of Education, College of Chemistry and Chemical Engineering,
Ocean University of China, Qingdao, Shandong 266100,
People's Republic of China
;
data_I
_chemical_name_systematic
;
4-[(<i>E</i>)-(2-Methoxyphenyl)iminomethyl]-<i>N</i>,<i>N</i>-dimethylaniline
;
_chemical_name_common     ?
_chemical_formula_moiety     'C16 H18 N2 O'
_chemical_formula_sum     'C16 H18 N2 O'
_chemical_formula_iupac     'C16 H18 N2 O'
_chemical_formula_weight     254.32
_chemical_melting_point     ?
_symmetry_cell_setting     Orthorhombic
_symmetry_space_group_name_H-M     'P n a 21'
_symmetry_space_group_name_Hall     'P 2c -2n'
loop_
    _symmetry_equiv_pos_as_xyz
    'x, y, z'
    '-x, -y, z+1/2'
    'x+1/2, -y+1/2, z'
    '-x+1/2, y+1/2, z+1/2'
_cell_length_a     15.182(8)
_cell_length_b     11.756(6)
_cell_length_c     7.809(4)
_cell_angle_alpha     90.00
_cell_angle_beta     90.00
_cell_angle_gamma     90.00
_cell_volume     1393.8(13)
_cell_formula_units_Z     4
_cell_measurement_reflns_used     1616
_cell_measurement_theta_min     2.683
_cell_measurement_theta_max     21.534
_cell_measurement_temperature     298(2)
_exptl_crystal_description     'block'
_exptl_crystal_colour     'yellow'
_exptl_crystal_size_max     0.60
_exptl_crystal_size_mid     0.58
_exptl_crystal_size_min     0.49
_exptl_crystal_density_diffrn     1.212
_exptl_crystal_density_meas     ?
_exptl_crystal_density_method     'not measured'
_exptl_crystal_F_000     544
_exptl_absorpt_coefficient_mu     0.077
_exptl_absorpt_correction_type     multi-scan
_exptl_absorpt_process_details     '(SADABS; Siemens, 1996)'
_exptl_absorpt_correction_T_min     0.956
_exptl_absorpt_correction_T_max     0.963
_exptl_special_details
;
;
_diffrn_ambient_temperature     298(2)
_diffrn_radiation_type     MoK\a
_diffrn_radiation_wavelength     0.71073
_diffrn_radiation_source     'fine-focus sealed tube'
_diffrn_radiation_monochromator     graphite
_diffrn_measurement_device_type     'Siemens SMART CCD'
_diffrn_measurement_method     '\f and \w'
_diffrn_detector_area_resol_mean     ?
_diffrn_reflns_number     6900
_diffrn_reflns_av_R_equivalents     0.0545
_diffrn_reflns_av_sigmaI/netI     0.0584
_diffrn_reflns_theta_min     2.19
_diffrn_reflns_theta_max     25.01
_diffrn_reflns_theta_full     25.01
_diffrn_measured_fraction_theta_max     0.998
_diffrn_measured_fraction_theta_full     0.998
_diffrn_reflns_limit_h_min     -17
_diffrn_reflns_limit_h_max     18
_diffrn_reflns_limit_k_min     -13
_diffrn_reflns_limit_k_max     11
_diffrn_reflns_limit_l_min     -9
_diffrn_reflns_limit_l_max     9
_diffrn_standards_number     ?
_diffrn_standards_interval_count     ?
_diffrn_standards_interval_time     ?
_diffrn_standards_decay_%     ?
_refine_special_details
;
Refinement of <i>F</i>^2^ against ALL reflections. The weighted <i>R</i>-factor
wR and goodness of fit <i>S</i> are based on <i>F</i>^2^, conventional
<i>R</i>-factors <i>R</i> are based on <i>F</i>, with <i>F</i> set to zero for
negative <i>F</i>^2^. The threshold expression of <i>F</i>^2^ >
\s(<i>F</i>^2^) is used only for calculating <i>R</i>-factors(gt) etc. and is
not relevant to the choice of reflections for refinement. <i>R</i>-factors
based on <i>F</i>^2^ are statistically about twice as large as those based on
<i>F</i>, and <i>R</i>- factors based on ALL data will be even larger.
;
_reflns_number_total     2335
_reflns_number_gt     1554
_reflns_threshold_expression     I>2sigma(I)
_refine_ls_structure_factor_coef     Fsqd
_refine_ls_matrix_type     full
_refine_ls_R_factor_all     0.0814
_refine_ls_R_factor_gt     0.0433
_refine_ls_wR_factor_gt     0.1006
_refine_ls_wR_factor_ref     0.1232
_refine_ls_goodness_of_fit_ref     1.006
_refine_ls_restrained_S_all     1.006
_refine_ls_number_reflns     2335
_refine_ls_number_parameters     172
_refine_ls_number_restraints     1
_refine_ls_hydrogen_treatment     constr
_refine_ls_weighting_scheme     calc
_refine_ls_weighting_details
         'calc w=1/[\s^2^(Fo^2^)+(0.0524P)^2^+0.2535P] where P=(Fo^2^+2Fc^2^)/3'
_atom_sites_solution_hydrogens     geom
_atom_sites_solution_primary     direct
_atom_sites_solution_secondary     difmap
_refine_ls_shift/su_max     0.000
_refine_ls_shift/su_mean     0.000
_refine_diff_density_max     0.163
_refine_diff_density_min     -0.175
_refine_ls_extinction_method     none
_refine_ls_extinction_coef     ?
_refine_ls_abs_structure_details     none
loop_
    _atom_type_symbol
    _atom_type_description
    _atom_type_scat_dispersion_real
    _atom_type_scat_dispersion_imag
    _atom_type_scat_source
    'C' 'C' 0.0033 0.0016
                         'International Tables Vol C Tables 4.2.6.8 and 6.1.1.4'
    'H' 'H' 0.0000 0.0000
                         'International Tables Vol C Tables 4.2.6.8 and 6.1.1.4'
    'N' 'N' 0.0061 0.0033
                         'International Tables Vol C Tables 4.2.6.8 and 6.1.1.4'
    'O' 'O' 0.0106 0.0060
                         'International Tables Vol C Tables 4.2.6.8 and 6.1.1.4'
_computing_data_collection     'SMART (Siemens, 1996)'
_computing_cell_refinement     'SAINT (Siemens, 1996)'
_computing_data_reduction     'SAINT (Siemens, 1996)'
_computing_structure_solution     'SHELXS97 (Sheldrick, 2008)'
_computing_structure_refinement     'SHELXL97 (Sheldrick, 2008)'
_computing_molecular_graphics     'SHELXTL (Sheldrick, 2008)'
_computing_publication_material     'SHELXTL (Sheldrick, 2008)'
loop_
    _atom_site_type_symbol
    _atom_site_label
    _atom_site_fract_x
    _atom_site_fract_y
    _atom_site_fract_z
    _atom_site_U_iso_or_equiv
    _atom_site_adp_type
    _atom_site_calc_flag
    _atom_site_refinement_flags
    _atom_site_occupancy
    _atom_site_disorder_assembly
    _atom_site_disorder_group
    N N1 0.08529(16) 0.7420(2) 1.1920(4) 0.0457(6) Uani d . 1 . .
    N N2 0.1439(2) 1.0507(2) 0.5158(4) 0.0597(8) Uani d . 1 . .
    O O1 -0.04554(14) 0.71462(18) 1.4179(3) 0.0612(6) Uani d . 1 . .
    C C1 0.10910(19) 0.7230(3) 1.0385(5) 0.0483(8) Uani d . 1 . .
    H H1 0.1249 0.6490 1.0095 0.058 Uiso calc R 1 . .
    C C2 0.11330(18) 0.8091(2) 0.9052(4) 0.0441(7) Uani d . 1 . .
    C C3 0.0861(2) 0.9208(2) 0.9266(5) 0.0498(8) Uani d . 1 . .
    H H3 0.0622 0.9424 1.0313 0.060 Uiso calc R 1 . .
    C C4 0.0930(2) 1.0008(3) 0.7990(4) 0.0488(8) Uani d . 1 . .
    H H4 0.0721 1.0742 0.8172 0.059 Uiso calc R 1 . .
    C C5 0.1316(2) 0.9720(3) 0.6405(4) 0.0441(8) Uani d . 1 . .
    C C6 0.1559(2) 0.8582(3) 0.6161(4) 0.0486(8) Uani d . 1 . .
    H H6 0.1789 0.8354 0.5112 0.058 Uiso calc R 1 . .
    C C7 0.1464(2) 0.7804(3) 0.7451(4) 0.0490(9) Uani d . 1 . .
    H H7 0.1628 0.7053 0.7247 0.059 Uiso calc R 1 . .
    C C8 0.1310(2) 1.1711(3) 0.5473(6) 0.0668(10) Uani d . 1 . .
    H H8A 0.1425 1.2130 0.4441 0.100 Uiso calc R 1 . .
    H H8B 0.1706 1.1959 0.6356 0.100 Uiso calc R 1 . .
    H H8C 0.0714 1.1843 0.5832 0.100 Uiso calc R 1 . .
    C C9 0.1775(3) 1.0189(3) 0.3522(5) 0.0838(13) Uani d . 1 . .
    H H9A 0.1816 1.0850 0.2805 0.126 Uiso calc R 1 . .
    H H9B 0.1386 0.9645 0.3003 0.126 Uiso calc R 1 . .
    H H9C 0.2349 0.9858 0.3656 0.126 Uiso calc R 1 . .
    C C10 0.09047(19) 0.6513(2) 1.3124(4) 0.0419(7) Uani d . 1 . .
    C C11 0.0228(2) 0.6391(2) 1.4323(4) 0.0455(7) Uani d . 1 . .
    C C12 0.0272(2) 0.5535(2) 1.5526(5) 0.0535(8) Uani d . 1 . .
    H H12 -0.0182 0.5450 1.6315 0.064 Uiso calc R 1 . .
    C C13 0.0982(2) 0.4804(3) 1.5570(5) 0.0613(9) Uani d . 1 . .
    H H13 0.1005 0.4228 1.6385 0.074 Uiso calc R 1 . .
    C C14 0.1645(2) 0.4925(3) 1.4428(5) 0.0600(9) Uani d . 1 . .
    H H14 0.2124 0.4433 1.4462 0.072 Uiso calc R 1 . .
    C C15 0.1615(2) 0.5780(2) 1.3207(5) 0.0522(8) Uani d . 1 . .
    H H15 0.2077 0.5861 1.2435 0.063 Uiso calc R 1 . .
    C C16 -0.1075(3) 0.7158(4) 1.5491(7) 0.1119(18) Uani d . 1 . .
    H H16A -0.1517 0.7718 1.5246 0.168 Uiso calc R 1 . .
    H H16B -0.0789 0.7341 1.6553 0.168 Uiso calc R 1 . .
    H H16C -0.1345 0.6422 1.5578 0.168 Uiso calc R 1 . .
loop_
    _atom_site_aniso_label
    _atom_site_aniso_U_11
    _atom_site_aniso_U_22
    _atom_site_aniso_U_33
    _atom_site_aniso_U_12
    _atom_site_aniso_U_13
    _atom_site_aniso_U_23
    N1 0.0510(15) 0.0398(15) 0.0465(16) -0.0020(12) 0.0057(14) 0.0021(13)
    N2 0.082(2) 0.0495(17) 0.0477(19) 0.0023(15) 0.0034(16) 0.0051(14)
    O1 0.0611(14) 0.0659(14) 0.0565(14) 0.0128(11) 0.0183(14) 0.0079(13)
    C1 0.0491(18) 0.0401(17) 0.056(2) -0.0014(13) 0.0061(17) -0.0022(18)
    C2 0.0444(16) 0.0412(17) 0.047(2) -0.0059(14) 0.0060(16) 0.0013(16)
    C3 0.0525(18) 0.0463(17) 0.0506(19) 0.0001(14) 0.0084(18) -0.0012(18)
    C4 0.0532(19) 0.0412(17) 0.052(2) 0.0033(15) -0.0015(18) -0.0010(17)
    C5 0.0472(18) 0.0457(18) 0.0393(19) -0.0050(14) -0.0056(15) 0.0044(16)
    C6 0.0574(19) 0.051(2) 0.0379(18) -0.0011(15) 0.0008(15) -0.0072(16)
    C7 0.057(2) 0.0390(18) 0.051(2) -0.0002(15) -0.0008(16) -0.0017(16)
    C8 0.072(2) 0.051(2) 0.077(2) 0.0034(17) -0.005(2) 0.0163(19)
    C9 0.123(4) 0.070(3) 0.058(3) -0.007(2) 0.006(3) 0.011(2)
    C10 0.0513(18) 0.0315(15) 0.0430(18) -0.0035(14) 0.0018(16) -0.0028(15)
    C11 0.0547(18) 0.0434(17) 0.0383(17) -0.0013(14) 0.0023(17) -0.0032(16)
    C12 0.061(2) 0.0488(19) 0.050(2) -0.0071(16) 0.0132(18) 0.0029(17)
    C13 0.076(2) 0.0470(19) 0.061(2) 0.0001(18) -0.004(2) 0.0091(19)
    C14 0.057(2) 0.0491(19) 0.074(3) 0.0080(15) 0.004(2) 0.011(2)
    C15 0.0488(18) 0.0497(19) 0.058(2) -0.0004(15) 0.0052(17) 0.0025(18)
    C16 0.108(3) 0.122(4) 0.106(4) 0.047(3) 0.061(3) 0.035(3)
_geom_special_details
;
All esds (except the esd in the dihedral angle between two l.s. planes) are
estimated using the full covariance matrix. The cell esds are taken into
account individually in the estimation of esds in distances, angles and
torsion angles; correlations between esds in cell parameters are only used
when they are defined by crystal symmetry. An approximate (isotropic)
treatment of cell esds is used for estimating esds involving l.s. planes.
;
loop_
    _geom_bond_atom_site_label_1
    _geom_bond_atom_site_label_2
    _geom_bond_site_symmetry_2
    _geom_bond_distance
    _geom_bond_publ_flag
    N1 C1 . 1.272(4) y
    N1 C10 . 1.423(4) y
    N2 C5 . 1.356(4) ?
    N2 C9 . 1.425(5) ?
    N2 C8 . 1.450(4) ?
    O1 C11 . 1.370(3) ?
    O1 C16 . 1.390(5) ?
    C1 C2 . 1.453(5) y
    C1 H1 . 0.9300 ?
    C2 C3 . 1.387(4) ?
    C2 C7 . 1.390(4) ?
    C3 C4 . 1.374(4) ?
    C3 H3 . 0.9300 ?
    C4 C5 . 1.410(4) ?
    C4 H4 . 0.9300 ?
    C5 C6 . 1.401(4) ?
    C6 C7 . 1.368(4) ?
    C6 H6 . 0.9300 ?
    C7 H7 . 0.9300 ?
    C8 H8A . 0.9600 ?
    C8 H8B . 0.9600 ?
    C8 H8C . 0.9600 ?
    C9 H9A . 0.9600 ?
    C9 H9B . 0.9600 ?
    C9 H9C . 0.9600 ?
    C10 C15 . 1.382(4) ?
    C10 C11 . 1.398(4) ?
    C11 C12 . 1.378(4) ?
    C12 C13 . 1.379(4) ?
    C12 H12 . 0.9300 ?
    C13 C14 . 1.353(5) ?
    C13 H13 . 0.9300 ?
    C14 C15 . 1.386(4) ?
    C14 H14 . 0.9300 ?
    C15 H15 . 0.9300 ?
    C16 H16A . 0.9600 ?
    C16 H16B . 0.9600 ?
    C16 H16C . 0.9600 ?
loop_
    _geom_angle_atom_site_label_1
    _geom_angle_atom_site_label_2
    _geom_angle_atom_site_label_3
    _geom_angle_site_symmetry_1
    _geom_angle_site_symmetry_3
    _geom_angle
    _geom_angle_publ_flag
    C1 N1 C10 . . 118.4(3) y
    C5 N2 C9 . . 120.9(3) ?
    C5 N2 C8 . . 121.7(3) ?
    C9 N2 C8 . . 117.2(3) ?
    C11 O1 C16 . . 117.3(3) ?
    N1 C1 C2 . . 124.4(3) y
    N1 C1 H1 . . 117.8 ?
    C2 C1 H1 . . 117.8 ?
    C3 C2 C7 . . 116.5(3) ?
    C3 C2 C1 . . 124.1(3) ?
    C7 C2 C1 . . 119.4(3) ?
    C4 C3 C2 . . 122.5(3) ?
    C4 C3 H3 . . 118.7 ?
    C2 C3 H3 . . 118.7 ?
    C3 C4 C5 . . 120.3(3) ?
    C3 C4 H4 . . 119.9 ?
    C5 C4 H4 . . 119.9 ?
    N2 C5 C6 . . 121.2(3) ?
    N2 C5 C4 . . 121.6(3) ?
    C6 C5 C4 . . 117.3(3) ?
    C7 C6 C5 . . 120.7(3) ?
    C7 C6 H6 . . 119.6 ?
    C5 C6 H6 . . 119.6 ?
    C6 C7 C2 . . 122.6(3) ?
    C6 C7 H7 . . 118.7 ?
    C2 C7 H7 . . 118.7 ?
    N2 C8 H8A . . 109.5 ?
    N2 C8 H8B . . 109.5 ?
    H8A C8 H8B . . 109.5 ?
    N2 C8 H8C . . 109.5 ?
    H8A C8 H8C . . 109.5 ?
    H8B C8 H8C . . 109.5 ?
    N2 C9 H9A . . 109.5 ?
    N2 C9 H9B . . 109.5 ?
    H9A C9 H9B . . 109.5 ?
    N2 C9 H9C . . 109.5 ?
    H9A C9 H9C . . 109.5 ?
    H9B C9 H9C . . 109.5 ?
    C15 C10 C11 . . 118.6(3) ?
    C15 C10 N1 . . 122.8(3) ?
    C11 C10 N1 . . 118.6(3) y
    O1 C11 C12 . . 124.4(3) ?
    O1 C11 C10 . . 115.8(3) ?
    C12 C11 C10 . . 119.7(3) ?
    C11 C12 C13 . . 120.7(3) ?
    C11 C12 H12 . . 119.7 ?
    C13 C12 H12 . . 119.7 ?
    C14 C13 C12 . . 120.0(3) ?
    C14 C13 H13 . . 120.0 ?
    C12 C13 H13 . . 120.0 ?
    C13 C14 C15 . . 120.3(3) ?
    C13 C14 H14 . . 119.8 ?
    C15 C14 H14 . . 119.8 ?
    C10 C15 C14 . . 120.7(3) ?
    C10 C15 H15 . . 119.6 ?
    C14 C15 H15 . . 119.6 ?
    O1 C16 H16A . . 109.5 ?
    O1 C16 H16B . . 109.5 ?
    H16A C16 H16B . . 109.5 ?
    O1 C16 H16C . . 109.5 ?
    H16A C16 H16C . . 109.5 ?
    H16B C16 H16C . . 109.5 ?
loop_
    _geom_torsion_atom_site_label_1
    _geom_torsion_atom_site_label_2
    _geom_torsion_atom_site_label_3
    _geom_torsion_atom_site_label_4
    _geom_torsion_site_symmetry_1
    _geom_torsion_site_symmetry_2
    _geom_torsion_site_symmetry_3
    _geom_torsion_site_symmetry_4
    _geom_torsion
    _geom_torsion_publ_flag
    C10 N1 C1 C2 . . . . -175.4(3) ?
    N1 C1 C2 C3 . . . . -4.6(5) ?
    N1 C1 C2 C7 . . . . 175.3(3) ?
    C7 C2 C3 C4 . . . . -1.6(5) ?
    C1 C2 C3 C4 . . . . 178.4(3) ?
    C2 C3 C4 C5 . . . . -2.1(5) ?
    C9 N2 C5 C6 . . . . 3.6(5) ?
    C8 N2 C5 C6 . . . . -170.9(3) ?
    C9 N2 C5 C4 . . . . -175.8(3) ?
    C8 N2 C5 C4 . . . . 9.8(5) ?
    C3 C4 C5 N2 . . . . -176.2(3) ?
    C3 C4 C5 C6 . . . . 4.5(4) ?
    N2 C5 C6 C7 . . . . 177.4(3) ?
    C4 C5 C6 C7 . . . . -3.2(4) ?
    C5 C6 C7 C2 . . . . -0.5(5) ?
    C3 C2 C7 C6 . . . . 2.9(5) ?
    C1 C2 C7 C6 . . . . -177.0(3) ?
    C1 N1 C10 C15 . . . . 42.7(4) ?
    C1 N1 C10 C11 . . . . -140.4(3) ?
    C16 O1 C11 C12 . . . . 10.2(5) ?
    C16 O1 C11 C10 . . . . -170.9(4) ?
    C15 C10 C11 O1 . . . . 179.7(3) ?
    N1 C10 C11 O1 . . . . 2.5(4) ?
    C15 C10 C11 C12 . . . . -1.5(4) ?
    N1 C10 C11 C12 . . . . -178.6(3) ?
    O1 C11 C12 C13 . . . . 179.4(3) ?
    C10 C11 C12 C13 . . . . 0.7(5) ?
    C11 C12 C13 C14 . . . . 0.2(5) ?
    C12 C13 C14 C15 . . . . -0.1(5) ?
    C11 C10 C15 C14 . . . . 1.5(4) ?
    N1 C10 C15 C14 . . . . 178.5(3) ?
    C13 C14 C15 C10 . . . . -0.7(5) ?
loop_
    _geom_hbond_atom_site_label_D
    _geom_hbond_atom_site_label_H
    _geom_hbond_atom_site_label_A
    _geom_hbond_site_symmetry_A
    _geom_hbond_distance_DH
    _geom_hbond_distance_HA
    _geom_hbond_distance_DA
    _geom_hbond_angle_DHA
    C8 H8C N1 2_574 0.96 2.67 3.620(5) 170
    C4 H4 O1 2_574 0.93 2.64 3.546(4) 166
