# Supplementary material for: 4-[(E)-(2-Methoxy­phen­yl)imino­meth­yl]-N,N-dimethyl­aniline
Source: Acta Crystallogr Sect E Struct Rep Online. 2010 May 15;66(Pt 6):o1361. doi: 10.1107/S1600536810017228 (PMC2979452; doi:10.1107/S1600536810017228)
Supplement: Supplementary file 2 [file e-66-o1361-Isup2.hkl]

# 
# h,k,l, Fc-squared, Fo-squared, sigma(Fo-squared) and status flag 
# 
data_I
_shelx_title ' 060620j in Pna2(1)' 
_shelx_refln_list_code          4 
_shelx_F_calc_maximum      180.48 
_exptl_crystal_F_000       544.00 
_reflns_d_resolution_high  0.8407 
 
loop_ 
 _symmetry_equiv_pos_as_xyz 
 'x, y, z' 
 '-x, -y, z+1/2' 
 'x+1/2, -y+1/2, z' 
 '-x+1/2, y+1/2, z+1/2' 
 
_cell_length_a    15.1823 
_cell_length_b    11.7557 
_cell_length_c     7.8092 
_cell_angle_alpha  90.000 
_cell_angle_beta   90.000 
_cell_angle_gamma  90.000 
 
_shelx_F_squared_multiplier     1.000 
 
loop_ 
 _refln_index_h 
 _refln_index_k 
 _refln_index_l 
 _refln_F_squared_calc 
 _refln_F_squared_meas 
 _refln_F_squared_sigma 
 _refln_observed_status 
   2   0  -9       15.37       21.57      9.11 o 
   4   0  -9       15.94       25.84     11.35 o 
   0   1  -9       31.50       22.69      8.28 o 
   1   1  -9       16.30       13.61      7.05 o 
   2   1  -9       13.66       25.27      6.00 o 
   3   1  -9       12.11       18.34      5.25 o 
   4   1  -9        8.58       20.83      8.91 o 
   1   2  -9       46.98       77.18      7.27 o 
   2   2  -9        9.80       15.42      5.42 o 
   3   2  -9        2.29        1.05      5.37 o 
   0   3  -9        9.34       -5.92     13.46 o 
   1   3  -9        0.09        2.42      7.66 o 
   2   3  -9        3.14       14.45      7.86 o 
   0   0  -8      312.90      369.34     16.59 o 
   2   0  -8      202.38      204.62     11.49 o 
   4   0  -8       34.57       44.65      8.33 o 
   6   0  -8      114.45      136.61     17.95 o 
   8   0  -8       42.39       49.58      9.01 o 
   1   1  -8       88.98       95.37      6.22 o 
   2   1  -8        1.59       -1.72      3.24 o 
   3   1  -8       44.08       47.16      5.70 o 
   4   1  -8       38.05       37.32      5.43 o 
   5   1  -8       34.26       43.10      6.67 o 
   6   1  -8        7.98       10.43      4.77 o 
   7   1  -8       44.85       51.00      8.65 o 
   8   1  -8       36.21       58.63      7.86 o 
   9   1  -8        7.21        7.01      5.17 o 
   1   2  -8       23.87       35.99      5.93 o 
   2   2  -8        2.18        3.12      3.94 o 
   3   2  -8       18.32        8.48      4.58 o 
   4   2  -8        0.46        0.68      3.72 o 
   5   2  -8        6.49        3.07      3.89 o 
   6   2  -8        3.94       -2.66      3.79 o 
   7   2  -8       10.77        2.36      4.61 o 
   8   2  -8        4.36        2.49      5.48 o 
   1   3  -8       24.12       24.89      7.69 o 
   2   3  -8       15.56       23.76      7.92 o 
   3   3  -8       10.13        8.18      4.80 o 
   4   3  -8        9.80        4.71      4.74 o 
   5   3  -8        3.58        6.33      4.35 o 
   6   3  -8       18.21       19.20      7.21 o 
   7   3  -8        4.82        6.39      4.27 o 
   8   3  -8       21.88       17.51      4.82 o 
   0   4  -8       15.45       -5.69     10.15 o 
   1   4  -8       21.13       19.27     13.20 o 
   2   4  -8        1.86       -0.49      6.06 o 
   3   4  -8       15.86       22.62      8.18 o 
   4   4  -8       15.76        5.51      7.37 o 
   5   4  -8        9.75       20.49      6.13 o 
   6   4  -8       11.68       18.45      5.83 o 
   7   4  -8       14.38       13.81      4.83 o 
   1   5  -8       10.69       15.32      9.02 o 
   2   5  -8        5.69      -11.47      9.97 o 
   3   5  -8        6.58       18.25      8.00 o 
   4   5  -8        6.11       10.41      7.68 o 
   5   5  -8        9.88       13.22      7.63 o 
   6   5  -8        1.05        2.89      6.08 o 
   0   6  -8        2.45        0.65     11.82 o 
   1   6  -8        7.66        2.75      7.89 o 
   2   6  -8        0.76       -4.68      7.86 o 
   3   6  -8        6.75       13.98      9.49 o 
   4   6  -8        4.28       -2.13      7.69 o 
   1   7  -8        2.47        5.19      8.68 o 
   2   0  -7      476.61      456.95     13.09 o 
   4   0  -7        1.17       -0.62      5.07 o 
   6   0  -7       66.59       79.64     13.97 o 
   8   0  -7       20.36       31.70      7.11 o 
  10   0  -7       23.16       24.47      7.36 o 
   0   1  -7      349.12      392.23     24.31 o 
   1   1  -7      234.54      239.21      7.57 o 
   2   1  -7       31.93       38.37      4.71 o 
   3   1  -7      156.95      152.59      8.09 o 
   4   1  -7      273.41      275.07      8.93 o 
   5   1  -7       24.38       26.13      4.58 o 
   6   1  -7       11.19       11.42      3.88 o 
   7   1  -7        2.31        0.17      3.56 o 
   8   1  -7       17.27       16.62      5.20 o 
   9   1  -7        7.30        7.26      4.56 o 
  10   1  -7        6.67        3.69      4.50 o 
  11   1  -7        4.87       -0.10      4.38 o 
   1   2  -7      127.82      137.01      9.29 o 
   2   2  -7      225.00      228.57     35.69 o 
   3   2  -7       28.07       25.91      4.71 o 
   4   2  -7      122.98      151.78      6.85 o 
   5   2  -7        3.40        1.47      3.28 o 
   6   2  -7       63.14       59.85      6.53 o 
   7   2  -7       28.69       40.86      5.18 o 
   8   2  -7       27.65       26.84      4.85 o 
   9   2  -7        3.01        2.08      4.59 o 
  10   2  -7        5.78        0.25      4.72 o 
  11   2  -7       19.87       17.62      5.41 o 
   0   3  -7        0.10       -3.14      5.98 o 
   1   3  -7       69.55       74.42     10.57 o 
   2   3  -7        9.23        4.64      7.43 o 
   3   3  -7       50.52       55.31      7.53 o 
   4   3  -7        1.61        6.20      4.51 o 
   5   3  -7       58.47       64.65      6.46 o 
   6   3  -7       24.73       22.30      4.14 o 
   7   3  -7        6.81        1.23      3.47 o 
   8   3  -7       11.26        2.80      3.70 o 
   9   3  -7        4.03        4.78      3.73 o 
  10   3  -7       18.61       18.56      5.18 o 
  11   3  -7        9.78        6.03      9.05 o 
   1   4  -7       14.06        9.49      8.14 o 
   2   4  -7       46.07       59.65     11.38 o 
   3   4  -7       39.58       48.90     11.22 o 
   4   4  -7       23.68       35.92      5.86 o 
   5   4  -7        2.94       -5.71      4.22 o 
   6   4  -7        2.22        1.94      3.58 o 
   7   4  -7       12.48       14.64      3.99 o 
   8   4  -7        0.36       -2.66      3.81 o 
   9   4  -7        3.32       -0.22      4.86 o 
  10   4  -7       12.10        4.61      4.48 o 
   0   5  -7        2.89       -8.51      9.18 o 
   1   5  -7       17.29        4.63      6.79 o 
   2   5  -7       15.50        1.34      7.83 o 
   3   5  -7        5.03        3.73      6.75 o 
   4   5  -7       11.19       19.98      7.13 o 
   5   5  -7       50.97       59.77      9.21 o 
   6   5  -7       22.54       28.60      5.88 o 
   7   5  -7        9.22        8.76      4.24 o 
   8   5  -7        1.81       -2.63      4.08 o 
   9   5  -7        7.31       12.62      4.75 o 
   1   6  -7       20.50       13.27     14.12 o 
   2   6  -7       13.28        9.23      6.93 o 
   3   6  -7        6.63        7.67      6.69 o 
   4   6  -7       25.68       26.86      7.59 o 
   5   6  -7        4.79        1.77      6.73 o 
   6   6  -7        3.38       -0.17      7.11 o 
   7   6  -7        4.54        1.83      5.65 o 
   8   6  -7        6.81        7.11      4.76 o 
   0   7  -7        0.38       -2.96      9.59 o 
   1   7  -7       26.63       29.98      8.55 o 
   2   7  -7        3.46        0.83      7.47 o 
   3   7  -7       20.05       10.68      6.48 o 
   4   7  -7       15.11       16.51      6.48 o 
   5   7  -7        6.68        1.04      7.39 o 
   6   7  -7        0.97       -2.45      6.79 o 
   7   7  -7        5.90        2.67      8.02 o 
   1   8  -7        0.01        0.51      7.91 o 
   2   8  -7        5.54        1.01      7.29 o 
   3   8  -7        3.77        3.10      8.21 o 
   4   8  -7        1.29       -2.84      6.15 o 
   5   8  -7        2.97        4.42      6.03 o 
   0   9  -7       17.42       15.13     13.49 o 
   1   9  -7        1.96        0.46      8.19 o 
   2   9  -7        6.26       10.01      8.89 o 
   0   0  -6       94.25       88.16      7.67 o 
   2   0  -6      161.01      147.73      8.45 o 
   4   0  -6       60.44       75.09      7.67 o 
   6   0  -6       47.82       43.63     10.35 o 
   8   0  -6       12.78        5.67      4.75 o 
  10   0  -6       32.03       24.18     11.58 o 
  12   0  -6       39.39       42.95      8.24 o 
   1   1  -6       75.44       94.12      5.08 o 
   2   1  -6       11.47       11.18      2.38 o 
   3   1  -6       11.55       13.95      2.52 o 
   4   1  -6      100.09       99.55      8.46 o 
   5   1  -6      102.27      106.77      5.55 o 
   6   1  -6       50.63       52.17      4.07 o 
   7   1  -6       20.48       26.06      4.18 o 
   8   1  -6       50.87       45.33      6.98 o 
   9   1  -6       31.50       25.50      4.48 o 
  10   1  -6       34.11       29.65      4.90 o 
  11   1  -6       15.59        5.56      4.42 o 
  12   1  -6       11.51        6.89      4.40 o 
  13   1  -6        8.90        6.47      5.04 o 
   0   2  -6      396.89      398.33     23.32 o 
   1   2  -6      173.33      169.35      9.10 o 
   2   2  -6        2.35        1.70      3.27 o 
   3   2  -6      107.86      116.03      9.52 o 
   4   2  -6      309.38      311.81     11.16 o 
   5   2  -6       92.21      111.60      5.90 o 
   6   2  -6      153.63      148.68      6.70 o 
   7   2  -6       22.05       18.64      3.39 o 
   8   2  -6       36.36       35.59      4.29 o 
   9   2  -6       42.59       48.34      5.71 o 
  10   2  -6       58.87       65.34      5.93 o 
  11   2  -6       28.31       23.00      4.93 o 
  12   2  -6       27.37       19.13      5.11 o 
  13   2  -6        4.69        5.67      4.95 o 
   1   3  -6      171.20      174.13      6.89 o 
   2   3  -6      302.60      315.10     12.09 o 
   3   3  -6      377.70      394.84     14.42 o 
   4   3  -6      156.56      166.39      9.91 o 
   5   3  -6      196.58      185.16      9.13 o 
   6   3  -6      129.19      144.72      8.21 o 
   7   3  -6       24.33       22.25      3.83 o 
   8   3  -6        6.22        8.05      3.38 o 
   9   3  -6       78.14       80.49      6.59 o 
  10   3  -6        3.74       -5.31      3.54 o 
  11   3  -6        1.48       -1.81      3.87 o 
  12   3  -6        2.24       -2.68      4.11 o 
  13   3  -6        6.04       -1.44      4.51 o 
   0   4  -6      167.98      184.19     22.16 o 
   1   4  -6        9.61        0.02      3.55 o 
   2   4  -6       15.23       21.16      4.49 o 
   3   4  -6       36.30       44.50      5.44 o 
   4   4  -6       17.40       19.44      4.67 o 
   5   4  -6       32.64       31.10      5.25 o 
   6   4  -6        9.83        7.77      4.28 o 
   7   4  -6        5.56        0.59      3.09 o 
   8   4  -6        2.64        1.97      3.28 o 
   9   4  -6        4.95        3.25      3.44 o 
  10   4  -6       16.89       21.84      4.24 o 
  11   4  -6       20.72       26.44      4.99 o 
  12   4  -6        8.35        6.05      4.79 o 
   1   5  -6       56.51       59.14      8.39 o 
   2   5  -6       34.33       32.48      6.62 o 
   3   5  -6        2.23       -1.51      3.70 o 
   4   5  -6       58.19       62.60      6.36 o 
   5   5  -6       68.11       90.70      7.60 o 
   6   5  -6       20.45       17.19      4.87 o 
   7   5  -6       20.74       21.62      5.36 o 
   8   5  -6        3.81       -1.48      3.70 o 
   9   5  -6       50.51       65.84      8.86 o 
  10   5  -6        2.15       -0.32      3.91 o 
  11   5  -6        5.51       -1.35      4.03 o 
  12   5  -6       11.36        9.31      4.97 o 
   0   6  -6       94.20       62.55     13.70 o 
   1   6  -6       56.70       67.03      7.90 o 
   2   6  -6       13.25       10.49      4.96 o 
   3   6  -6       52.21       69.81     17.16 o 
   4   6  -6       14.82       18.41      6.93 o 
   5   6  -6        2.51        1.69      4.34 o 
   6   6  -6       15.88       19.37      5.43 o 
   7   6  -6       12.13        5.41      4.71 o 
   8   6  -6        2.52        1.56      4.80 o 
   9   6  -6       19.75       13.18      4.52 o 
  10   6  -6        3.29        3.29      4.28 o 
  11   6  -6       12.82       13.22      4.77 o 
   1   7  -6       37.75       36.41      8.27 o 
   2   7  -6       97.00      112.65     10.75 o 
   3   7  -6       61.94       79.79      9.53 o 
   4   7  -6        0.26       -4.72      5.02 o 
   5   7  -6        1.25       -6.03      5.12 o 
   6   7  -6       34.50       37.90      6.12 o 
   7   7  -6       21.85       18.64      5.84 o 
   8   7  -6        7.44        4.14      5.24 o 
   9   7  -6       10.53        6.92      5.73 o 
  10   7  -6        0.35        2.27      4.69 o 
   0   8  -6       73.28       71.35     15.40 o 
   1   8  -6       16.74       14.94      8.45 o 
   2   8  -6        9.96       16.56      7.61 o 
   3   8  -6       30.53       46.88      7.33 o 
   4   8  -6        7.73        9.02      5.88 o 
   5   8  -6       59.72       74.50      8.50 o 
   6   8  -6       74.79       85.83      8.99 o 
   7   8  -6       29.93       44.32      8.73 o 
   8   8  -6        7.17       14.13      9.49 o 
   9   8  -6       49.15       67.55      9.40 o 
   1   9  -6       25.01       31.69     13.70 o 
   2   9  -6       41.07       42.16      9.42 o 
   3   9  -6       19.82       22.67     21.04 o 
   4   9  -6       25.63       30.43      7.19 o 
   5   9  -6       88.32      118.71     14.61 o 
   6   9  -6       26.84       29.61      7.15 o 
   7   9  -6       20.45       31.12      8.57 o 
   0  10  -6       36.14       33.70     13.93 o 
   1  10  -6        9.02        9.96      8.00 o 
   2  10  -6        1.29       -9.81      6.54 o 
   3  10  -6        0.59       -6.47      7.57 o 
   4  10  -6       40.72       44.18      9.77 o 
   2   0  -5      208.22      202.43     11.92 o 
   4   0  -5       32.34       26.19      5.57 o 
   6   0  -5       22.08       27.34     15.60 o 
   8   0  -5       21.74       22.05      5.55 o 
  10   0  -5       16.22       18.79      6.11 o 
  12   0  -5        8.53       21.47      6.61 o 
  14   0  -5       20.27       18.06      7.36 o 
   0   1  -5      123.25      118.64      6.46 o 
   1   1  -5       38.78       34.98      3.00 o 
   2   1  -5      116.52      103.54      4.85 o 
   3   1  -5       34.81       49.14      2.91 o 
   4   1  -5       61.66       62.77      4.78 o 
   5   1  -5       30.74       40.31      5.37 o 
   6   1  -5       13.92       13.60      2.38 o 
   7   1  -5        7.65        6.06      3.31 o 
   8   1  -5       37.72       25.81      3.96 o 
   9   1  -5       26.25       23.49      3.51 o 
  10   1  -5       33.53       31.37      6.22 o 
  11   1  -5       17.49       14.16      4.19 o 
  12   1  -5       31.86       37.08      5.54 o 
  13   1  -5        5.30       -1.28      6.09 o 
  14   1  -5        8.82        6.05      4.56 o 
  15   1  -5        1.64        6.61      5.03 o 
   1   2  -5        7.02        1.03      6.58 o 
   2   2  -5        8.03        4.69      2.67 o 
   3   2  -5      410.91      395.63     13.20 o 
   4   2  -5       87.09       98.49      5.04 o 
   5   2  -5        1.28       -0.28      1.90 o 
   6   2  -5       20.71       15.41      2.84 o 
   7   2  -5      102.43      116.29      5.67 o 
   8   2  -5       75.56       88.03      5.28 o 
   9   2  -5       33.98       47.61      8.19 o 
  10   2  -5        7.05        1.82      3.52 o 
  11   2  -5        4.42        9.56      3.45 o 
  12   2  -5       91.88      116.59     10.12 o 
  13   2  -5       36.91       43.96      6.15 o 
  14   2  -5       21.83       22.82      5.20 o 
  15   2  -5        0.41       -5.50      4.76 o 
   0   3  -5       97.28       96.75      5.91 o 
   1   3  -5        7.48        1.65      2.19 o 
   2   3  -5      143.19      136.69      5.53 o 
   3   3  -5      195.78      186.52      6.77 o 
   4   3  -5       63.87       76.24      8.30 o 
   5   3  -5        0.53       -3.69      2.77 o 
   6   3  -5      201.18      203.04      8.09 o 
   7   3  -5      171.45      183.13      7.36 o 
   8   3  -5      118.73      133.50      5.97 o 
   9   3  -5       69.79       80.53      5.38 o 
  10   3  -5       25.44       28.35      4.42 o 
  11   3  -5      161.71      166.85      7.76 o 
  12   3  -5       44.04       58.45      5.19 o 
  13   3  -5        7.61        1.67      3.80 o 
  14   3  -5       20.02       15.19      5.37 o 
   1   4  -5      224.06      214.08      7.46 o 
   2   4  -5      108.30      101.96      4.94 o 
   3   4  -5       45.94       43.22      5.26 o 
   4   4  -5       89.73       93.24      6.70 o 
   5   4  -5       95.34      110.16     10.64 o 
   6   4  -5      157.49      150.82      7.73 o 
   7   4  -5      154.28      148.48      7.96 o 
   8   4  -5      307.99      309.65      9.57 o 
   9   4  -5       19.03       20.44      3.67 o 
  10   4  -5       41.65       45.50      4.59 o 
  11   4  -5       56.86       68.88      5.33 o 
  12   4  -5       13.90       20.77      4.72 o 
  13   4  -5        8.43        4.26      3.92 o 
  14   4  -5       19.54       19.33      4.74 o 
   0   5  -5      108.91      121.30      8.51 o 
   1   5  -5       84.87       88.68      4.72 o 
   2   5  -5       57.99       69.34      5.78 o 
   3   5  -5       19.37       23.66      4.27 o 
   4   5  -5       85.76       93.75      6.84 o 
   5   5  -5      316.57      320.87     12.60 o 
   6   5  -5      194.62      197.32      9.43 o 
   7   5  -5       12.20       18.58      5.06 o 
   8   5  -5        0.47        0.24      4.22 o 
   9   5  -5       13.18        8.09      3.50 o 
  10   5  -5       24.76       23.19      4.19 o 
  11   5  -5        7.27        4.51      3.54 o 
  12   5  -5        7.46        2.96      3.71 o 
  13   5  -5        0.59        2.13      6.14 o 
   1   6  -5       70.04       65.86      6.62 o 
   2   6  -5       22.59       16.88      6.36 o 
   3   6  -5        5.06        6.09      3.55 o 
   4   6  -5       28.21       33.30      4.94 o 
   5   6  -5       94.52       99.75      7.65 o 
   6   6  -5       10.65        7.05      4.56 o 
   7   6  -5       55.02       64.30     12.65 o 
   8   6  -5      144.35      137.60      9.13 o 
   9   6  -5        0.12       -2.69      3.82 o 
  10   6  -5        2.44        2.46      3.77 o 
  11   6  -5        4.76       -0.71      3.63 o 
  12   6  -5       11.55        6.00      4.05 o 
  13   6  -5        3.37       10.09      5.07 o 
   0   7  -5      128.71      157.98     10.38 o 
   1   7  -5       76.43       93.59      7.66 o 
   2   7  -5       22.91       19.79      5.11 o 
   3   7  -5      137.91      141.87      9.62 o 
   4   7  -5      131.44      150.61      7.87 o 
   5   7  -5       66.17       81.52      7.22 o 
   6   7  -5       42.34       43.47      5.96 o 
   7   7  -5      343.88      382.47     29.61 o 
   8   7  -5        4.28        4.25      4.69 o 
   9   7  -5       46.84       48.53      6.37 o 
  10   7  -5       34.77       37.50      6.42 o 
  11   7  -5        0.09       -5.24      3.83 o 
  12   7  -5        4.61       -1.30      4.14 o 
   1   8  -5      221.73      226.86     10.81 o 
   2   8  -5      302.64      321.54     17.25 o 
   3   8  -5      108.47      140.71      9.91 o 
   4   8  -5       15.42       18.52      5.53 o 
   5   8  -5       81.13      106.52      8.93 o 
   6   8  -5       22.15       26.82      4.89 o 
   7   8  -5       34.99       27.53      5.79 o 
   8   8  -5       56.05       51.46      9.76 o 
   9   8  -5        0.86        1.40      4.93 o 
  10   8  -5       13.03        5.11      5.53 o 
  11   8  -5       18.18       22.15      5.41 o 
   0   9  -5      273.51      265.53     22.52 o 
   1   9  -5       18.03       23.33      7.88 o 
   2   9  -5        1.13       -2.06      4.55 o 
   3   9  -5        3.49       -2.91      5.11 o 
   4   9  -5       74.50       86.22      8.21 o 
   5   9  -5        8.64        6.59      5.34 o 
   6   9  -5       11.75       10.60      5.61 o 
   7   9  -5        6.82        7.15      4.25 o 
   8   9  -5       18.73       11.47      5.21 o 
   9   9  -5        5.41       -0.46      6.11 o 
   1  10  -5       21.06       18.41     12.95 o 
   2  10  -5        0.55       -5.36      6.33 o 
   3  10  -5        3.72        2.71      5.58 o 
   4  10  -5        0.84       -3.23      5.31 o 
   5  10  -5        2.04       -3.18      5.48 o 
   6  10  -5        6.14       11.79      5.97 o 
   7  10  -5        9.44        5.76      7.51 o 
   8  10  -5       10.23       17.26      7.59 o 
   0  11  -5       27.84       32.26     12.73 o 
   1  11  -5        0.72        4.72      7.47 o 
   2  11  -5        7.28        2.61      7.37 o 
   3  11  -5        0.71       -3.75      7.04 o 
   4  11  -5        3.13       11.38      6.03 o 
   5  11  -5        1.59        1.99      6.64 o 
   2   0  -4      133.68      136.02      7.22 o 
   4   0  -4      727.76      761.01     21.83 o 
   6   0  -4        4.25        3.70      2.91 o 
   8   0  -4      150.21      140.93      6.69 o 
  10   0  -4       50.65       46.59      4.85 o 
  12   0  -4        9.72        3.66      4.79 o 
  14   0  -4        6.83        2.96      6.18 o 
  16   0  -4       10.68       17.23      8.00 o 
   1   1  -4       43.37       45.43      3.21 o 
   2   1  -4      126.67      122.58      4.90 o 
   3   1  -4      106.05       89.20      5.85 o 
   4   1  -4       64.16       75.68      3.83 o 
   5   1  -4      218.86      221.32      5.97 o 
   6   1  -4      239.31      246.35      7.67 o 
   7   1  -4       21.37       24.02      2.67 o 
   8   1  -4       93.45       95.32      5.17 o 
   9   1  -4       59.00       58.93      4.18 o 
  10   1  -4        9.80        4.51      2.63 o 
  11   1  -4        9.13        4.16      2.89 o 
  12   1  -4        5.21        0.97      3.36 o 
  13   1  -4        3.42       -2.49      3.73 o 
  14   1  -4        2.31       -2.41      3.98 o 
  15   1  -4        2.22       -2.19      4.36 o 
  16   1  -4       16.83        8.65      5.56 o 
   0   2  -4      957.05     1001.23     48.28 o 
   1   2  -4      741.09      761.43     26.59 o 
   2   2  -4      494.33      522.09     15.97 o 
   3   2  -4      638.03      670.35     26.25 o 
   4   2  -4      124.95      127.86      4.37 o 
   5   2  -4       84.48       91.53      3.60 o 
   6   2  -4       51.48       58.10      3.23 o 
   7   2  -4       42.20       45.62      4.04 o 
   8   2  -4       88.07       90.51      4.66 o 
   9   2  -4       27.91       33.93      4.27 o 
  10   2  -4        2.47       -1.36      2.50 o 
  11   2  -4        5.85        3.33      2.82 o 
  12   2  -4        2.66       -2.28      2.91 o 
  13   2  -4        2.31       -0.55      3.22 o 
  14   2  -4        6.55        0.12      4.29 o 
  15   2  -4        0.46       -4.27      4.25 o 
  16   2  -4       16.72       14.63      5.24 o 
   1   3  -4       10.36       11.08      1.74 o 
   2   3  -4      576.56      597.77     13.82 o 
   3   3  -4      476.91      507.30     13.79 o 
   4   3  -4       45.84       52.02      4.49 o 
   5   3  -4      212.16      211.13      9.56 o 
   6   3  -4       86.13       98.40      6.02 o 
   7   3  -4       26.58       31.11      3.09 o 
   8   3  -4       48.64       47.62      4.81 o 
   9   3  -4       20.37       21.63      3.14 o 
  10   3  -4       24.88       18.71      3.54 o 
  11   3  -4      111.96      133.52      7.00 o 
  12   3  -4       39.23       43.30      6.22 o 
  13   3  -4        7.58        2.38      3.48 o 
  14   3  -4       20.57       19.98      4.24 o 
  15   3  -4       18.80       17.82      5.89 o 
   0   4  -4       78.67       81.40      4.51 o 
   1   4  -4       27.38       28.28      3.39 o 
   2   4  -4       34.39       37.82      2.54 o 
   3   4  -4       29.78       29.17      2.96 o 
   4   4  -4      105.44       95.82      5.66 o 
   5   4  -4       68.98       80.92      5.77 o 
   6   4  -4       29.34       33.08      4.29 o 
   7   4  -4      116.11      112.61      7.31 o 
   8   4  -4       47.19       48.11      4.37 o 
   9   4  -4       49.88       51.77      4.26 o 
  10   4  -4       97.76      123.61      6.77 o 
  11   4  -4       22.14       23.81      3.74 o 
  12   4  -4       29.55       28.53      4.20 o 
  13   4  -4       29.98       38.40      4.86 o 
  14   4  -4       13.47       16.26      4.35 o 
  15   4  -4       51.52       66.42      6.84 o 
   1   5  -4       80.88       79.09      3.33 o 
   2   5  -4      101.35       90.63      4.53 o 
   3   5  -4       66.18       67.48      5.49 o 
   4   5  -4       29.78       38.34      5.20 o 
   5   5  -4       49.62       55.45      8.97 o 
   6   5  -4      124.74      124.64      7.53 o 
   7   5  -4       24.04       25.17      4.43 o 
   8   5  -4      406.45      402.21     19.74 o 
   9   5  -4      217.53      218.77      7.64 o 
  10   5  -4      181.78      187.02      7.04 o 
  11   5  -4        8.62        6.77      3.37 o 
  12   5  -4        8.66        4.67      3.51 o 
  13   5  -4       59.64       62.67      5.72 o 
  14   5  -4       17.95       11.36      4.53 o 
   0   6  -4      239.22      236.61     11.60 o 
   1   6  -4       97.48       92.44      4.39 o 
   2   6  -4       79.68       87.58      4.36 o 
   3   6  -4      133.11      135.45      6.86 o 
   4   6  -4      124.61      124.83      6.93 o 
   5   6  -4       16.94       12.39      3.66 o 
   6   6  -4      539.67      512.53     30.87 o 
   7   6  -4      164.08      166.58     12.26 o 
   8   6  -4       33.69       34.15      5.41 o 
   9   6  -4      202.52      206.76     13.58 o 
  10   6  -4       86.05       96.04      7.21 o 
  11   6  -4       43.84       59.49      5.29 o 
  12   6  -4       23.02       19.44      4.08 o 
  13   6  -4        1.78       -0.52      4.57 o 
  14   6  -4        4.59       11.44      5.00 o 
   1   7  -4      135.12      139.50      6.35 o 
   2   7  -4      156.67      158.71      6.81 o 
   3   7  -4      165.09      174.69      7.25 o 
   4   7  -4       64.17       65.81      5.37 o 
   5   7  -4       38.65       50.95      5.74 o 
   6   7  -4      241.28      238.42     18.56 o 
   7   7  -4      118.79      136.43      9.53 o 
   8   7  -4        4.74        4.42      4.40 o 
   9   7  -4      101.77      150.49      9.88 o 
  10   7  -4       67.92       81.54      7.67 o 
  11   7  -4       38.90       51.91      5.15 o 
  12   7  -4        1.43       -2.83      3.82 o 
  13   7  -4       15.80       16.82      5.98 o 
   0   8  -4       32.43       33.39      5.90 o 
   1   8  -4       44.43       46.56      5.61 o 
   2   8  -4       15.33       12.65      4.46 o 
   3   8  -4        6.20        8.63      3.53 o 
   4   8  -4       28.34       28.01      4.40 o 
   5   8  -4      164.67      166.74      7.77 o 
   6   8  -4      193.45      211.43      8.85 o 
   7   8  -4       12.99       11.29      4.76 o 
   8   8  -4        1.02       -1.87      4.65 o 
   9   8  -4       77.97       85.90      7.80 o 
  10   8  -4       59.74       77.20      7.86 o 
  11   8  -4        9.70       18.42      6.14 o 
  12   8  -4        0.02       -6.93      5.34 o 
   1   9  -4       65.05       60.51      6.47 o 
   2   9  -4        9.02        4.48      4.13 o 
   3   9  -4       29.18       38.42      5.44 o 
   4   9  -4        2.81       -0.61      4.32 o 
   5   9  -4        7.32        2.80      3.87 o 
   6   9  -4       22.44       21.24      4.49 o 
   7   9  -4       24.31       27.10      4.87 o 
   8   9  -4       36.25       36.98      6.16 o 
   9   9  -4       25.82       25.09      5.94 o 
  10   9  -4        3.31        1.16      5.09 o 
  11   9  -4       13.02       11.80      5.67 o 
   0  10  -4       15.19       22.55      9.12 o 
   1  10  -4       23.08       20.68      6.44 o 
   2  10  -4        2.80       -1.83      4.43 o 
   3  10  -4       42.67       46.61      7.27 o 
   4  10  -4        2.70        0.49      4.58 o 
   5  10  -4        0.22       -0.06      4.86 o 
   6  10  -4       11.13        7.92      4.69 o 
   7  10  -4        7.16        2.81      4.99 o 
   8  10  -4        0.78       -0.45      5.48 o 
   9  10  -4        6.71       -2.34      5.42 o 
   1  11  -4        0.74       -4.06      5.81 o 
   2  11  -4        5.71       -2.25      7.93 o 
   3  11  -4       11.32       15.46      5.41 o 
   4  11  -4        7.56       12.26      6.75 o 
   5  11  -4        6.28        2.64      6.32 o 
   6  11  -4        8.79        6.61      6.69 o 
   7  11  -4        0.76       -0.76      6.00 o 
   0  12  -4        2.24       -4.37      9.80 o 
   1  12  -4        0.81       -6.01      6.00 o 
   2  12  -4        0.36       -3.65      6.77 o 
   3  12  -4        6.82        4.68      7.87 o 
   4  12  -4        0.06       -5.19      6.26 o 
   5  12  -4        4.30        1.74      6.50 o 
   2   0  -3     1448.08     1506.79     47.51 o 
   4   0  -3     1648.78     1748.65     53.84 o 
   6   0  -3      109.33      130.62      6.75 o 
   8   0  -3       38.54       38.96      4.72 o 
  10   0  -3        3.37        1.86      2.85 o 
  12   0  -3        5.32        4.55      4.86 o 
  14   0  -3       12.79        2.37      5.25 o 
  16   0  -3       15.60       16.16      6.97 o 
   0   1  -3      356.47      351.09     12.32 o 
   1   1  -3      223.58      231.81      6.17 o 
   2   1  -3      229.27      204.34      8.95 o 
   3   1  -3      158.32      172.98      8.02 o 
   4   1  -3      706.97      735.51     15.00 o 
   5   1  -3      550.52      572.12     12.19 o 
   6   1  -3      281.51      331.43     12.13 o 
   7   1  -3      154.79      149.47      4.83 o 
   8   1  -3       26.74       20.50      2.15 o 
   9   1  -3       76.74       88.36      4.29 o 
  10   1  -3      227.19      234.37     10.79 o 
  11   1  -3       27.97       36.57      3.67 o 
  12   1  -3       95.67      108.30      5.56 o 
  13   1  -3        3.71        3.81      3.05 o 
  14   1  -3        1.61       -2.90      4.17 o 
  15   1  -3        4.47       -1.87      3.98 o 
  16   1  -3        3.47       -4.73      4.69 o 
  17   1  -3        8.47       10.32      5.72 o 
   1   2  -3      415.38      431.60     13.02 o 
   2   2  -3       59.51       59.38      2.80 o 
   3   2  -3       54.88       53.62      5.57 o 
   4   2  -3       73.53       77.83      2.85 o 
   5   2  -3       19.32       25.14      1.78 o 
   6   2  -3      310.52      334.29      7.77 o 
   7   2  -3      171.61      165.91      4.90 o 
   8   2  -3        3.92        2.65      1.56 o 
   9   2  -3        1.04       -2.08      2.16 o 
  10   2  -3       77.41       81.62      8.33 o 
  11   2  -3       93.93       98.91      6.77 o 
  12   2  -3       32.70       24.04      3.58 o 
  13   2  -3        2.77       -2.13      2.90 o 
  14   2  -3       15.16       13.70      4.02 o 
  15   2  -3       18.47       24.17      4.93 o 
  16   2  -3       22.58       20.98      6.29 o 
   0   3  -3     2479.32     2752.26     90.74 o 
   1   3  -3      710.96      772.03     21.31 o 
   2   3  -3       34.58       36.73      2.03 o 
   3   3  -3      527.93      493.13     11.40 o 
   4   3  -3      706.32      735.28     16.43 o 
   5   3  -3       69.89       66.83      3.70 o 
   6   3  -3       83.74       81.27      3.68 o 
   7   3  -3      225.97      210.65      6.43 o 
   8   3  -3       16.39       18.65      2.81 o 
   9   3  -3        0.58       -0.74      1.95 o 
  10   3  -3      133.90      138.99      7.35 o 
  11   3  -3      216.05      203.19      7.22 o 
  12   3  -3       37.62       44.89      4.30 o 
  13   3  -3       51.52       47.99      4.41 o 
  14   3  -3       13.17       12.60      3.82 o 
  15   3  -3       11.74        7.37      4.32 o 
  16   3  -3       14.09       15.83      5.96 o 
   1   4  -3      233.64      272.44      7.03 o 
   2   4  -3      684.41      744.99     20.40 o 
   3   4  -3      202.35      207.27      6.56 o 
   4   4  -3      671.42      648.14     16.65 o 
   5   4  -3      405.51      360.79     12.52 o 
   6   4  -3      279.27      306.74     17.21 o 
   7   4  -3       19.47       18.08      3.34 o 
   8   4  -3       83.88       95.81      5.54 o 
   9   4  -3       57.46       65.81      4.24 o 
  10   4  -3      263.83      256.47      8.01 o 
  11   4  -3       39.27       46.58      4.96 o 
  12   4  -3       13.00        9.42      3.22 o 
  13   4  -3       54.07       55.77      5.09 o 
  14   4  -3      110.40      123.99     12.78 o 
  15   4  -3       16.88       12.75      4.94 o 
  16   4  -3        2.65        3.97      4.73 o 
   0   5  -3       57.41       54.09      8.11 o 
   1   5  -3       53.35       52.65      3.08 o 
   2   5  -3      182.04      186.22      6.20 o 
   3   5  -3      147.88      144.72      5.45 o 
   4   5  -3      149.48      154.77      5.44 o 
   5   5  -3      375.52      392.82     13.36 o 
   6   5  -3      102.82       98.22      6.57 o 
   7   5  -3      180.26      169.08     12.96 o 
   8   5  -3       50.54       54.73      8.35 o 
   9   5  -3       16.07       15.87      3.44 o 
  10   5  -3       51.10       54.30      6.38 o 
  11   5  -3       84.33      103.29      5.91 o 
  12   5  -3       27.54       25.62      4.41 o 
  13   5  -3        2.43        0.80      4.85 o 
  14   5  -3        0.16       -3.28      5.01 o 
  15   5  -3       25.30       33.22      5.62 o 
   1   6  -3       52.43       56.05      2.85 o 
   2   6  -3        3.57       -1.15      1.73 o 
   3   6  -3        3.64        1.48      1.74 o 
   4   6  -3       29.98       31.20      3.99 o 
   5   6  -3      225.06      200.22     12.62 o 
   6   6  -3      222.58      228.50      9.64 o 
   7   6  -3      156.44      186.12     16.81 o 
   8   6  -3       16.56       20.98      4.45 o 
   9   6  -3       30.47       34.72      5.20 o 
  10   6  -3       36.06       32.06      3.89 o 
  11   6  -3       18.46       15.25      3.54 o 
  12   6  -3        9.33        7.23      3.56 o 
  13   6  -3       44.83       51.62      6.72 o 
  14   6  -3       33.96       28.46      7.50 o 
  15   6  -3        7.46        5.65      5.90 o 
   0   7  -3      226.79      241.43     11.40 o 
   1   7  -3      132.84      125.16      5.04 o 
   2   7  -3       10.90       11.39      2.25 o 
   3   7  -3       42.72       40.83      3.90 o 
   4   7  -3      158.69      155.12      8.99 o 
   5   7  -3      264.31      246.37      8.86 o 
   6   7  -3       83.84      117.85      8.16 o 
   7   7  -3      698.42      723.30     23.56 o 
   8   7  -3       32.34       37.06      5.55 o 
   9   7  -3      396.24      414.09     15.63 o 
  10   7  -3        2.03       -2.94      4.22 o 
  11   7  -3       26.46       26.56      4.24 o 
  12   7  -3       16.54       12.88      5.69 o 
  13   7  -3        9.73       10.00      5.47 o 
  14   7  -3       23.17       21.66      6.14 o 
   1   8  -3       14.15       18.75      4.88 o 
   2   8  -3      188.54      183.89      6.21 o 
   3   8  -3      113.93      112.91      8.65 o 
   4   8  -3       49.20       48.06      4.74 o 
   5   8  -3       19.75       14.45      3.66 o 
   6   8  -3        2.44       -2.50      3.11 o 
   7   8  -3      202.39      212.16      8.53 o 
   8   8  -3       38.56       50.38      8.65 o 
   9   8  -3        1.42        2.40      4.22 o 
  10   8  -3       52.71       59.39      6.96 o 
  11   8  -3       58.63       69.30      7.45 o 
  12   8  -3       13.26        1.76      4.84 o 
  13   8  -3       12.98       12.57      5.53 o 
   0   9  -3        4.58        0.91      5.51 o 
   1   9  -3       73.32       82.79      7.32 o 
   2   9  -3       32.44       30.87      5.03 o 
   3   9  -3       35.63       28.10      6.76 o 
   4   9  -3       53.65       62.23      5.20 o 
   5   9  -3       47.74       62.64      5.39 o 
   6   9  -3       28.81       29.74      4.38 o 
   7   9  -3        7.29        4.76      4.27 o 
   8   9  -3       58.23       74.25      7.44 o 
   9   9  -3        2.83        2.47      4.65 o 
  10   9  -3       49.96       62.21      8.12 o 
  11   9  -3       26.06       45.87      6.98 o 
  12   9  -3       11.92        7.74      7.31 o 
   1  10  -3       30.97       39.63      5.22 o 
   2  10  -3       35.81       32.87      5.59 o 
   3  10  -3        4.27        0.24      3.81 o 
   4  10  -3       16.60       11.66      4.85 o 
   5  10  -3        8.11        9.28      5.55 o 
   6  10  -3        9.84        3.60      4.60 o 
   7  10  -3       12.31       12.95      4.67 o 
   8  10  -3       21.34       26.99      6.31 o 
   9  10  -3        7.23        6.74      4.99 o 
  10  10  -3       20.23       15.64      5.83 o 
  11  10  -3        9.64        6.15      5.44 o 
   0  11  -3       41.07       48.04     10.65 o 
   1  11  -3        5.81       -3.19      4.08 o 
   2  11  -3       31.74       39.54      5.72 o 
   3  11  -3        8.58       13.73      7.21 o 
   4  11  -3        2.56        3.83      5.35 o 
   5  11  -3        2.46       -2.34      5.24 o 
   6  11  -3       33.26       40.08      7.22 o 
   7  11  -3        3.55        7.14      7.21 o 
   8  11  -3       14.83       14.62      7.42 o 
   9  11  -3        1.23       -2.93      5.19 o 
   1  12  -3        6.89        4.08      5.92 o 
   2  12  -3       10.64        8.50      6.53 o 
   3  12  -3        8.40        5.43      6.16 o 
   4  12  -3        5.39        6.98      6.49 o 
   5  12  -3       34.25       38.28      7.92 o 
   6  12  -3       13.11       13.94      8.49 o 
   7  12  -3        1.39       -6.21      6.28 o 
   1  13  -3        8.01        0.41      9.33 o 
   2  13  -3        3.21        2.87      9.27 o 
   3  13  -3       20.09       13.77      6.83 o 
   2   0  -2      974.19      860.19     31.89 o 
   4   0  -2      774.84      754.97     26.58 o 
   6   0  -2      159.12      201.43      7.24 o 
   8   0  -2      874.25      893.85     26.10 o 
  10   0  -2        6.88        6.57      2.67 o 
  12   0  -2      240.74      215.87      9.01 o 
  14   0  -2      115.91      135.86     10.92 o 
  16   0  -2       11.87       12.35      8.94 o 
   1   1  -2      534.16      541.91     14.43 o 
   2   1  -2     2659.52     2594.30     84.89 o 
   3   1  -2      869.05      882.54     21.29 o 
   4   1  -2        1.29        2.94      0.93 o 
   5   1  -2      283.49      272.20      6.22 o 
   6   1  -2      524.81      572.53     13.42 o 
   7   1  -2      737.45      783.19     16.23 o 
   8   1  -2      214.87      202.66      5.44 o 
   9   1  -2      209.30      213.20      5.82 o 
  10   1  -2       39.38       52.63      4.73 o 
  11   1  -2      186.97      192.45      5.76 o 
  12   1  -2      167.68      154.29      6.02 o 
  13   1  -2       51.43       57.46      5.21 o 
  14   1  -2        8.80        3.52      3.56 o 
  15   1  -2       25.83       17.23      4.98 o 
  16   1  -2       11.32       12.11      5.34 o 
  17   1  -2        0.58       -9.19      6.13 o 
   0   2  -2      502.11      503.78     19.50 o 
   1   2  -2      248.69      238.87      5.73 o 
   2   2  -2     1050.01     1072.52     25.58 o 
   3   2  -2       53.67       47.93      1.85 o 
   4   2  -2      466.84      478.16     12.39 o 
   5   2  -2      380.67      369.17      9.95 o 
   6   2  -2       79.12       70.31      2.69 o 
   7   2  -2      144.41      154.16      4.32 o 
   8   2  -2      207.49      190.31      5.68 o 
   9   2  -2      445.30      441.03     10.20 o 
  10   2  -2      101.06      105.74      4.74 o 
  11   2  -2       70.51       64.43      4.70 o 
  12   2  -2      435.33      412.51     11.47 o 
  13   2  -2       40.90       46.69      4.26 o 
  14   2  -2       56.66       55.30      4.73 o 
  15   2  -2       29.54       29.55      5.55 o 
  16   2  -2       32.42       23.02      5.84 o 
  17   2  -2       12.39        7.98      6.44 o 
   1   3  -2     1613.88     1641.37     34.25 o 
   2   3  -2      413.52      422.79     12.52 o 
   3   3  -2      502.67      532.39     13.42 o 
   4   3  -2     1383.65     1363.53     38.40 o 
   5   3  -2      319.02      295.49     10.29 o 
   6   3  -2      354.25      350.31     11.71 o 
   7   3  -2      180.74      192.35      5.91 o 
   8   3  -2       33.28       31.87      2.80 o 
   9   3  -2       87.33       93.11      4.70 o 
  10   3  -2       66.27       77.84      4.47 o 
  11   3  -2      146.64      135.80      5.45 o 
  12   3  -2        3.22        0.36      2.66 o 
  13   3  -2       14.32        9.16      3.17 o 
  14   3  -2       40.61       41.85      5.01 o 
  15   3  -2       25.71       32.27      7.67 o 
  16   3  -2       17.37       13.56      4.64 o 
  17   3  -2       26.58       29.56      8.54 o 
   0   4  -2      131.11      142.48      5.35 o 
   1   4  -2      411.83      384.38      8.36 o 
   2   4  -2      592.07      600.46     15.05 o 
   3   4  -2      209.21      196.24     10.15 o 
   4   4  -2       63.31       61.91      2.96 o 
   5   4  -2      205.91      199.57      8.30 o 
   6   4  -2      487.21      490.86     19.73 o 
   7   4  -2       30.60       35.02      3.78 o 
   8   4  -2       84.32       88.96      4.76 o 
   9   4  -2       50.39       52.06      3.74 o 
  10   4  -2      159.30      146.22      5.41 o 
  11   4  -2       25.26       19.41      3.22 o 
  12   4  -2        6.59        1.13      2.82 o 
  13   4  -2       28.73       26.78      4.47 o 
  14   4  -2       33.18       36.49      5.08 o 
  15   4  -2       58.99       69.30      8.47 o 
  16   4  -2        0.30       -1.63      5.11 o 
   1   5  -2      881.89      897.78     22.06 o 
   2   5  -2      632.60      689.90     20.64 o 
   3   5  -2      583.60      571.36     21.42 o 
   4   5  -2      442.17      470.08     13.56 o 
   5   5  -2      208.12      223.41      6.97 o 
   6   5  -2       46.66       41.87      4.16 o 
   7   5  -2        2.09        0.61      2.49 o 
   8   5  -2      104.28      109.55      6.01 o 
   9   5  -2      110.22      115.54      5.59 o 
  10   5  -2       91.12      111.53      5.40 o 
  11   5  -2       99.12      112.03      9.45 o 
  12   5  -2       62.65       75.52      6.47 o 
  13   5  -2        5.90        6.97      4.25 o 
  14   5  -2        9.55        5.18      4.14 o 
  15   5  -2       49.45       65.89      7.71 o 
  16   5  -2        4.00       -1.35      5.54 o 
   0   6  -2      152.88      156.01      9.28 o 
   1   6  -2      161.33      163.97      5.06 o 
   2   6  -2      133.87      140.20      4.58 o 
   3   6  -2      275.37      290.71     10.41 o 
   4   6  -2       45.05       46.86      4.16 o 
   5   6  -2      343.47      338.59     15.89 o 
   6   6  -2      235.40      225.08      9.09 o 
   7   6  -2       52.35       67.11      5.54 o 
   8   6  -2        6.40        5.63      3.26 o 
   9   6  -2       73.26       76.72      6.44 o 
  10   6  -2      145.39      145.82      5.73 o 
  11   6  -2        9.48        6.95      3.12 o 
  12   6  -2        9.23        7.86      4.36 o 
  13   6  -2       16.89       11.43      4.21 o 
  14   6  -2       15.96       10.50      5.19 o 
  15   6  -2        6.47        4.80      5.64 o 
   1   7  -2      199.70      207.85      6.98 o 
   2   7  -2      111.70      107.33      4.18 o 
   3   7  -2       61.97       64.66      3.73 o 
   4   7  -2      102.35       96.50      4.10 o 
   5   7  -2       76.41       83.21      5.12 o 
   6   7  -2      149.56      154.36     12.40 o 
   7   7  -2       29.29       30.65      5.66 o 
   8   7  -2      109.17      113.78      7.37 o 
   9   7  -2       69.99       85.77      7.14 o 
  10   7  -2        7.19        4.44      4.28 o 
  11   7  -2       52.92       55.79      6.27 o 
  12   7  -2       15.63       16.62      4.97 o 
  13   7  -2       20.64       18.47      5.17 o 
  14   7  -2        3.01       -2.26      4.68 o 
  15   7  -2        4.82        1.22      5.28 o 
   0   8  -2      260.98      243.93     11.47 o 
   1   8  -2      172.46      185.97      6.69 o 
   2   8  -2       40.73       49.25      5.20 o 
   3   8  -2      305.42      338.14     10.32 o 
   4   8  -2      200.07      192.29      7.46 o 
   5   8  -2       35.28       42.59      4.41 o 
   6   8  -2      171.24      165.77     13.88 o 
   7   8  -2       55.04       53.92      5.63 o 
   8   8  -2        8.77        4.16      3.94 o 
   9   8  -2       32.18       24.97      5.12 o 
  10   8  -2       12.17        4.95      5.13 o 
  11   8  -2        7.21        9.65      5.05 o 
  12   8  -2        3.71        4.23      4.81 o 
  13   8  -2        3.94       -4.66      4.89 o 
  14   8  -2        2.89        0.27      5.06 o 
   1   9  -2      357.48      360.91     11.07 o 
   2   9  -2      367.88      380.88     11.84 o 
   3   9  -2      420.63      430.92     14.96 o 
   4   9  -2      140.79      134.81      7.10 o 
   5   9  -2      236.06      251.18     12.94 o 
   6   9  -2      148.22      159.20      8.24 o 
   7   9  -2       33.04       28.79      5.24 o 
   8   9  -2      135.29      138.42      8.01 o 
   9   9  -2       28.10       32.61      7.18 o 
  10   9  -2       17.63       11.07      5.60 o 
  11   9  -2       20.57       20.91      5.64 o 
  12   9  -2        9.60       -1.31      4.83 o 
  13   9  -2        4.70       -4.71      5.26 o 
   0  10  -2      191.46      195.37     10.57 o 
   1  10  -2       45.68       49.16      4.43 o 
   2  10  -2        0.03        1.67      3.36 o 
   3  10  -2       29.81       29.10      4.69 o 
   4  10  -2       50.85       55.96      7.42 o 
   5  10  -2       27.49       32.21      6.48 o 
   6  10  -2       63.51       52.44      7.48 o 
   7  10  -2       22.61       20.81      6.24 o 
   8  10  -2       15.67       15.42      6.21 o 
   9  10  -2        3.65        6.22      4.82 o 
  10  10  -2       20.56       17.25      5.89 o 
  11  10  -2       11.75       11.74      5.87 o 
  12  10  -2        5.85       -3.77      5.37 o 
   1  11  -2       60.08       77.92      5.91 o 
   2  11  -2       42.70       28.10      6.35 o 
   3  11  -2        9.38        3.96      4.92 o 
   4  11  -2        3.76       -1.24      4.95 o 
   5  11  -2       11.78        6.35      5.35 o 
   6  11  -2        5.12        3.56      5.83 o 
   7  11  -2       16.31       17.61     10.67 o 
   8  11  -2       16.69        9.27      6.52 o 
   9  11  -2        7.52        4.33      5.81 o 
  10  11  -2        4.17        0.94      6.44 o 
   0  12  -2       69.38       88.52      9.22 o 
   1  12  -2       15.24       12.36      5.92 o 
   2  12  -2       25.52       19.43      6.60 o 
   3  12  -2        4.20        2.34      8.24 o 
   4  12  -2       18.86       12.68      9.87 o 
   5  12  -2       18.36       20.02      6.52 o 
   6  12  -2       12.57       22.02      6.85 o 
   7  12  -2        0.83       -6.47      5.73 o 
   8  12  -2        0.28       -2.16      6.49 o 
   1  13  -2        2.18        2.20      9.68 o 
   2  13  -2        4.46        5.87      5.96 o 
   3  13  -2        8.76        7.70      9.37 o 
   4  13  -2       15.19       11.23      8.40 o 
   5  13  -2        9.95       14.35      7.24 o 
   2   0  -1     2401.32     2487.61    116.29 o 
   4   0  -1     6886.56     6911.28    330.79 o 
   6   0  -1      528.91      534.81     19.29 o 
   8   0  -1     2601.66     2599.50     71.06 o 
  10   0  -1      279.74      272.28      9.94 o 
  12   0  -1      110.32      110.97      6.72 o 
  14   0  -1      144.96      147.70      7.62 o 
   0   1  -1      375.00      403.63     13.73 o 
   1   1  -1     2439.22     2362.54    103.52 o 
   2   1  -1     1886.14     1912.23     44.43 o 
   3   1  -1     3060.37     3036.19     71.63 o 
   4   1  -1     2622.54     2490.16     46.43 o 
   5   1  -1     2255.61     2341.72     49.00 o 
   6   1  -1     1307.46     1358.07     26.64 o 
   7   1  -1      178.41      174.82      5.76 o 
   8   1  -1      432.41      386.15     10.84 o 
   9   1  -1      282.51      260.15      6.66 o 
  10   1  -1      257.01      264.38      8.75 o 
  11   1  -1       38.73       39.18      4.57 o 
  12   1  -1       17.00       15.14      2.65 o 
  13   1  -1      302.17      318.38     12.30 o 
  14   1  -1        5.99        5.58      3.67 o 
  15   1  -1       58.03       57.59      5.59 o 
  16   1  -1       18.07       16.13      6.41 o 
  17   1  -1       11.43        2.98      5.96 o 
   1   2  -1     8062.21     7779.46    191.28 o 
   2   2  -1    10658.89    10686.59    242.80 o 
   3   2  -1     1112.05     1123.99     46.98 o 
   4   2  -1     3928.41     4081.20     95.31 o 
   5   2  -1      186.98      195.33      9.05 o 
   6   2  -1      366.99      367.21      8.62 o 
   7   2  -1       45.62       43.05      2.28 o 
   8   2  -1     1605.33     1628.09     32.21 o 
   9   2  -1       22.82       23.16      2.16 o 
  10   2  -1      103.58      100.73      4.91 o 
  11   2  -1       23.23       26.28      2.62 o 
  12   2  -1      121.29      116.23      4.98 o 
  13   2  -1       32.30       23.42      3.87 o 
  14   2  -1       22.73       29.85      4.62 o 
  15   2  -1       19.54       20.31      4.33 o 
  16   2  -1       59.25       57.97      6.78 o 
  17   2  -1       11.54        4.93      9.00 o 
   0   3  -1       43.79       48.20      3.97 o 
   1   3  -1     1818.79     1896.42     39.58 o 
   2   3  -1      452.21      484.60     13.94 o 
   3   3  -1     1116.27     1090.33     39.91 o 
   4   3  -1      148.33      136.63      6.95 o 
   5   3  -1      116.42      111.60      5.88 o 
   6   3  -1      446.19      457.33     13.93 o 
   7   3  -1        9.48       12.02      1.48 o 
   8   3  -1      196.94      164.30      4.59 o 
   9   3  -1        3.71        2.70      1.64 o 
  10   3  -1       42.33       51.62      3.74 o 
  11   3  -1       31.38       26.16      3.68 o 
  12   3  -1        1.25       -1.35      2.29 o 
  13   3  -1       25.41       29.35      5.15 o 
  14   3  -1        8.60        6.05      3.53 o 
  15   3  -1        5.51       -0.10      3.72 o 
  16   3  -1        1.14        1.66      4.97 o 
  17   3  -1       22.18       38.09      7.89 o 
   1   4  -1      323.86      320.13      7.67 o 
   2   4  -1      200.86      198.87      5.26 o 
   3   4  -1      294.18      316.19      8.77 o 
   4   4  -1      879.88      905.82     22.11 o 
   5   4  -1      298.15      319.02      8.83 o 
   6   4  -1       63.94       65.19      3.29 o 
   7   4  -1       17.12       20.08      3.01 o 
   8   4  -1        7.71        2.18      1.66 o 
   9   4  -1       79.72       85.24      4.34 o 
  10   4  -1      125.92      136.56      5.09 o 
  11   4  -1       50.36       49.62      4.01 o 
  12   4  -1       24.09       18.46      3.78 o 
  13   4  -1       64.38       73.85      5.68 o 
  14   4  -1        2.73        3.54      4.09 o 
  15   4  -1        8.43        4.22      7.41 o 
  16   4  -1        1.03       -5.55      4.73 o 
  17   4  -1       14.04       17.32      5.84 o 
   0   5  -1      748.55      817.57     30.96 o 
   1   5  -1      274.79      276.02      7.82 o 
   2   5  -1       57.97       60.53      2.69 o 
   3   5  -1      692.64      692.76     24.74 o 
   4   5  -1      339.25      343.26      9.69 o 
   5   5  -1      232.57      268.41     11.65 o 
   6   5  -1       25.48       27.38      2.82 o 
   7   5  -1      396.96      406.50     18.06 o 
   8   5  -1       50.52       62.26      6.37 o 
   9   5  -1       31.04       26.93      2.85 o 
  10   5  -1       24.77       25.04      2.90 o 
  11   5  -1       37.70       25.41      3.77 o 
  12   5  -1      122.43      124.54      6.48 o 
  13   5  -1       10.28        5.13      3.87 o 
  14   5  -1        4.29        0.67      4.13 o 
  15   5  -1        0.71       -1.31      4.22 o 
  16   5  -1       16.26       20.76      6.25 o 
   1   6  -1      358.87      405.60     11.00 o 
   2   6  -1     1502.92     1585.39     37.69 o 
   3   6  -1      158.97      172.49      5.22 o 
   4   6  -1       76.64       80.31      3.52 o 
   5   6  -1      100.79       95.26      3.67 o 
   6   6  -1      133.86      133.78      6.43 o 
   7   6  -1       39.49       31.00      3.92 o 
   8   6  -1       57.67       58.43      5.23 o 
   9   6  -1      103.94       98.20      6.55 o 
  10   6  -1       21.05       13.35      3.89 o 
  11   6  -1       82.04       79.23      7.07 o 
  12   6  -1        5.14        0.86      3.85 o 
  13   6  -1        3.85       -0.18      4.09 o 
  14   6  -1       17.52       15.17      5.21 o 
  15   6  -1        6.57        1.84      4.89 o 
  16   6  -1        2.10       -1.00      5.55 o 
   0   7  -1      395.33      413.91     16.23 o 
   1   7  -1       58.98       69.04      3.99 o 
   2   7  -1       56.37       70.36      4.01 o 
   3   7  -1      273.64      282.32      8.50 o 
   4   7  -1      195.34      196.15      7.74 o 
   5   7  -1      189.47      190.75      6.29 o 
   6   7  -1       34.75       33.96      3.44 o 
   7   7  -1        2.49       -3.57      2.38 o 
   8   7  -1       19.14       17.78      3.91 o 
   9   7  -1        0.90       -4.41      2.94 o 
  10   7  -1        3.60        0.64      3.51 o 
  11   7  -1       25.96       28.62      5.03 o 
  12   7  -1        0.39       -5.65      3.76 o 
  13   7  -1       16.69       11.15      5.28 o 
  14   7  -1        1.43        0.16      4.42 o 
  15   7  -1        2.42       -1.49      4.94 o 
   1   8  -1       15.24       11.62      2.50 o 
   2   8  -1       65.29       62.50      7.13 o 
   3   8  -1        8.43       10.00      2.57 o 
   4   8  -1       57.94       67.23      5.40 o 
   5   8  -1       10.16        8.75      3.36 o 
   6   8  -1        6.82        1.97      3.78 o 
   7   8  -1       13.47       10.58      3.68 o 
   8   8  -1       11.21        0.66      3.40 o 
   9   8  -1       47.36       47.61      5.81 o 
  10   8  -1        5.66        0.02      4.11 o 
  11   8  -1       13.93       10.92      4.59 o 
  12   8  -1       11.57        9.60      4.92 o 
  13   8  -1        4.52       -0.66      5.03 o 
  14   8  -1        0.26       -2.65      5.24 o 
   0   9  -1       49.16       52.27      5.86 o 
   1   9  -1       14.98       10.24      2.82 o 
   2   9  -1      136.42      129.68      5.54 o 
   3   9  -1       55.01       57.78      4.45 o 
   4   9  -1        0.69        0.11      3.14 o 
   5   9  -1      236.18      253.68     17.08 o 
   6   9  -1      243.04      233.65     12.30 o 
   7   9  -1        9.80       12.51      4.93 o 
   8   9  -1       32.01       29.64      6.08 o 
   9   9  -1        5.50        1.90      4.79 o 
  10   9  -1      109.00      111.84      8.87 o 
  11   9  -1       40.09       35.29      5.87 o 
  12   9  -1        8.95       13.86      7.01 o 
  13   9  -1       10.19       10.41      6.21 o 
   1  10  -1      180.04      190.97      7.28 o 
   2  10  -1      255.31      265.83      8.96 o 
   3  10  -1      191.97      187.23      8.53 o 
   4  10  -1      226.33      213.19     29.69 o 
   5  10  -1      193.98      195.88     11.24 o 
   6  10  -1       10.05        9.59      4.90 o 
   7  10  -1       29.10       36.94      7.04 o 
   8  10  -1      127.86      144.21     15.29 o 
   9  10  -1       27.61       31.66      7.16 o 
  10  10  -1       57.80       69.42      9.21 o 
  11  10  -1       18.83       26.12      7.23 o 
  12  10  -1       13.23        8.18      6.99 o 
   0  11  -1      149.09      155.26      9.61 o 
   1  11  -1      123.05      120.42      7.19 o 
   2  11  -1        2.91        5.43      4.19 o 
   3  11  -1       71.64       83.36      9.57 o 
   4  11  -1       79.27       99.82      9.24 o 
   5  11  -1       74.30       79.70     15.54 o 
   6  11  -1        6.94        5.11      5.61 o 
   7  11  -1       30.01       12.61      7.04 o 
   8  11  -1        1.82        3.17      5.41 o 
   9  11  -1       10.79       13.37      6.51 o 
  10  11  -1        7.31        7.20      6.21 o 
   1  12  -1       50.94       50.10      7.57 o 
   2  12  -1       31.49       26.80     13.30 o 
   3  12  -1       25.01       27.61      6.84 o 
   4  12  -1       16.92       16.08      6.35 o 
   5  12  -1        9.13        6.23      6.11 o 
   6  12  -1        1.99        8.20      6.17 o 
   7  12  -1        0.71        1.17      6.10 o 
   8  12  -1       19.38       11.16      6.55 o 
   9  12  -1        5.65        5.08      6.59 o 
   0  13  -1       84.15      115.90     15.93 o 
   1  13  -1       40.76       50.09     11.12 o 
   2  13  -1       23.07       44.40     12.11 o 
   3  13  -1       44.72       46.54     11.94 o 
   4  13  -1        6.45        4.93      5.91 o 
   5  13  -1        1.25       -0.09      6.02 o 
   6  13  -1        1.06        2.00      8.11 o 
   2   0   0     3916.30     3747.37    118.33 o 
   4   0   0    32573.45    28270.26    748.07 o 
   8   0   0      313.13      320.27     10.51 o 
  10   0   0        0.91       -0.98      3.75 o 
  12   0   0       86.99       89.27      6.16 o 
  14   0   0       36.95       42.94     11.28 o 
  16   0   0      193.79      171.83     15.57 o 
   1   1   0        2.30        5.47      1.07 o 
   2   1   0     4102.31     3937.63     80.80 o 
   3   1   0     4619.30     4467.34     88.82 o 
   4   1   0       24.15       17.59      1.84 o 
   5   1   0     1266.02     1305.99     25.29 o 
   6   1   0      622.80      555.93     11.48 o 
   7   1   0       55.24       56.34      2.43 o 
   8   1   0      180.09      163.93      5.13 o 
   9   1   0        7.76        7.23      1.87 o 
  10   1   0       35.96       37.11      3.04 o 
  11   1   0       42.90       44.95      2.99 o 
  12   1   0       77.64       86.61      4.23 o 
  13   1   0       12.49       10.06      3.01 o 
  14   1   0      218.98      213.20     16.24 o 
  15   1   0      106.94      125.32      8.08 o 
  16   1   0       10.69       15.61      5.98 o 
  17   1   0        0.19       -1.06      7.83 o 
  18   1   0        2.84        4.52      8.48 o 
   0   2   0      137.85      143.19      5.68 o 
   1   2   0       64.94       59.43      1.91 o 
   2   2   0     1406.26     1402.37     46.59 o 
   3   2   0        1.69       -1.01      0.67 o 
   4   2   0       76.31       71.51      2.61 o 
   5   2   0        0.01        0.59      0.76 o 
   6   2   0      999.80     1063.05     21.01 o 
   7   2   0      173.32      157.94      4.27 o 
   8   2   0       29.44       26.95      2.53 o 
   9   2   0       55.72       57.89      3.39 o 
  10   2   0        2.76        0.90      1.58 o 
  11   2   0       29.34       32.86      2.67 o 
  12   2   0      110.92      107.34      6.60 o 
  13   2   0       39.42       41.71      4.41 o 
  14   2   0        5.36        4.40      3.16 o 
  15   2   0       17.41       24.98      6.42 o 
  16   2   0        7.09        0.62      5.86 o 
  17   2   0        3.78       -9.46      6.30 o 
   1   3   0      938.86      863.71     22.01 o 
   2   3   0        0.32        0.76      0.84 o 
   3   3   0      702.92      732.37     24.84 o 
   4   3   0      416.66      368.99      9.67 o 
   5   3   0      262.54      229.66      6.59 o 
   6   3   0     1089.59     1223.89     40.19 o 
   7   3   0      440.98      433.40      8.59 o 
   8   3   0      424.43      438.50      9.78 o 
   9   3   0       58.27       60.55      3.67 o 
  10   3   0        8.70        5.17      1.80 o 
  11   3   0       13.29       10.87      2.83 o 
  12   3   0        1.31       -1.57      2.59 o 
  13   3   0       10.32        5.74      3.11 o 
  14   3   0        8.85        1.33      3.84 o 
  15   3   0        1.32       -1.88      4.00 o 
  16   3   0        0.00       -7.66      5.11 o 
  17   3   0        7.54       10.07      6.96 o 
   0   4   0     6684.76     6582.02    212.02 o 
   1   4   0      263.55      281.48      7.48 o 
   2   4   0       33.83       35.31      1.92 o 
   3   4   0       78.25       70.04      2.50 o 
   4   4   0     1796.40     1636.61     38.69 o 
   5   4   0      166.62      185.67      6.00 o 
   6   4   0      279.69      271.23      8.76 o 
   7   4   0     1040.23     1038.20     37.86 o 
   8   4   0        0.07        0.05      1.59 o 
   9   4   0      392.19      419.72     10.65 o 
  10   4   0       14.67       12.71      2.71 o 
  11   4   0       14.14        7.92      2.68 o 
  12   4   0        0.34       -4.58      3.05 o 
  13   4   0        5.53        1.84      5.82 o 
  14   4   0       15.62       11.22      4.59 o 
  15   4   0        9.65       15.74      5.15 o 
  16   4   0        0.38       -1.11      5.87 o 
  17   4   0       21.97       24.29      7.31 o 
   1   5   0       20.03       10.18      1.50 o 
   2   5   0       24.82       35.69      2.53 o 
   3   5   0      663.80      675.51     16.75 o 
   4   5   0       47.56       48.19      2.83 o 
   5   5   0       75.06       67.09      2.96 o 
   6   5   0       69.13       83.29      4.58 o 
   7   5   0      437.81      452.74     12.54 o 
   8   5   0       45.15       48.46      3.68 o 
   9   5   0       36.87       33.64      4.19 o 
  10   5   0        3.47        1.54      2.49 o 
  11   5   0       24.24       24.77      4.31 o 
  12   5   0        9.80        6.09      4.34 o 
  13   5   0        0.27       -2.85      3.71 o 
  14   5   0       11.29        8.91      4.47 o 
  15   5   0       15.84        8.41      5.29 o 
  16   5   0        6.29        2.42      5.31 o 
   0   6   0      222.98      225.79      9.58 o 
   1   6   0       22.53       18.70      2.09 o 
   2   6   0       85.60       79.49      3.39 o 
   3   6   0      480.40      544.10     14.02 o 
   4   6   0      226.61      238.93      7.15 o 
   5   6   0      215.70      214.51      6.66 o 
   6   6   0       42.02       34.15      3.18 o 
   7   6   0       56.47       67.12      4.53 o 
   8   6   0       78.53       86.42      7.43 o 
   9   6   0        7.99       10.09      3.45 o 
  10   6   0       11.19        7.72      3.47 o 
  11   6   0       38.03       38.69      7.62 o 
  12   6   0        8.46        3.76      3.65 o 
  13   6   0        6.07        0.78      4.06 o 
  14   6   0        9.89        4.88      4.74 o 
  15   6   0        3.09       -0.86      4.87 o 
  16   6   0        3.50       -1.56      5.47 o 
   1   7   0       42.70       27.63      2.65 o 
   2   7   0      484.69      496.37     13.19 o 
   3   7   0        0.05       -2.28      1.61 o 
   4   7   0       15.64       13.55      2.24 o 
   5   7   0       11.63        3.77      2.43 o 
   6   7   0       37.65       39.02      5.11 o 
   7   7   0        6.50        4.02      3.22 o 
   8   7   0        1.99       -0.34      2.82 o 
   9   7   0        5.93        0.39      2.96 o 
  10   7   0       61.48       52.57      5.82 o 
  11   7   0        9.59        7.69      4.09 o 
  12   7   0       10.54        9.44      4.16 o 
  13   7   0       29.02       26.75      7.71 o 
  14   7   0       18.29       10.89      5.16 o 
  15   7   0        5.43        5.31      5.55 o 
   0   8   0        7.01        0.89      2.70 o 
   1   8   0        5.37        1.73      2.01 o 
   2   8   0        1.53        0.17      1.93 o 
   3   8   0      116.74      117.05      4.71 o 
   4   8   0        0.04       -2.33      2.47 o 
   5   8   0      145.80      143.59      6.55 o 
   6   8   0       39.02       32.72      4.10 o 
   7   8   0       38.34       43.34      6.16 o 
   8   8   0       42.88       46.52      6.64 o 
   9   8   0       12.95       16.14      5.34 o 
  10   8   0       44.90       27.90      6.22 o 
  11   8   0        5.59       -3.03      4.97 o 
  12   8   0       76.43       65.12     16.36 o 
  13   8   0        0.18       -7.95      5.30 o 
  14   8   0        1.01       -8.41      5.61 o 
   1   9   0       82.35       90.68      4.77 o 
   2   9   0        0.48       -0.02      2.25 o 
   3   9   0       68.69       80.56      6.49 o 
   4   9   0       88.28      102.38      6.72 o 
   5   9   0       62.40       59.64      7.37 o 
   6   9   0       16.08        5.18      4.53 o 
   7   9   0        4.70       -5.87      3.92 o 
   8   9   0       10.06       10.15      5.98 o 
   9   9   0        0.08       -6.51      4.34 o 
  10   9   0       17.17       21.42      6.05 o 
  11   9   0        6.85       11.16      5.98 o 
  12   9   0        3.13        4.40      6.04 o 
  13   9   0       10.12       -2.70      5.91 o 
   0  10   0       27.93       25.94      5.04 o 
   1  10   0       71.61       80.96      6.14 o 
   2  10   0       40.34       49.70      5.31 o 
   3  10   0        3.17        0.30      3.42 o 
   4  10   0       15.62       15.83      4.51 o 
   5  10   0      123.43      132.65     10.62 o 
   6  10   0        7.04       12.31      9.93 o 
   7  10   0       34.58       30.55      6.32 o 
   8  10   0        2.83        2.93      5.12 o 
   9  10   0      116.10      113.14     10.66 o 
  10  10   0        2.21        1.36      5.83 o 
  11  10   0       30.97       23.04      6.78 o 
  12  10   0        3.08        3.55      6.12 o 
   1  11   0      200.34      211.83      9.38 o 
   2  11   0       78.99      103.21      7.61 o 
   3  11   0      182.31      172.87     10.54 o 
   4  11   0       62.93       69.69      8.27 o 
   5  11   0      110.15      112.62     10.01 o 
   6  11   0       55.80       63.90      8.10 o 
   7  11   0      112.83      124.07     11.32 o 
   8  11   0       10.98       17.47      6.55 o 
   9  11   0      135.68      160.98     11.97 o 
  10  11   0       78.63      119.03     11.99 o 
  11  11   0       37.62       38.17      8.24 o 
   0  12   0        8.12        5.51      8.62 o 
   1  12   0       42.40       40.62      6.98 o 
   2  12   0        1.88        0.75      6.04 o 
   3  12   0      153.52      149.34     16.41 o 
   4  12   0       24.20       22.89      6.57 o 
   5  12   0        2.13        3.15     11.35 o 
   6  12   0       49.96       55.68      8.34 o 
   7  12   0       55.78       51.72      8.51 o 
   8  12   0       27.46       36.84      7.62 o 
   9  12   0        0.45       -5.69      6.44 o 
   1  13   0       34.18       35.71      8.28 o 
   2  13   0       25.25       18.09      6.69 o 
   3  13   0       18.91       22.76     11.44 o 
   4  13   0        5.32        8.36      9.71 o 
   5  13   0        7.50        4.19      6.73 o 
   6  13   0        1.36        9.22      6.79 o 
   2   0   1     2400.84     2550.56    138.49 o 
   4   0   1     6885.94     6447.81    174.20 o 
   6   0   1      530.27      538.23     24.54 o 
   8   0   1     2600.30     2614.57     74.48 o 
  10   0   1      279.68      285.12     17.25 o 
  12   0   1      110.29      110.17     25.73 o 
  14   0   1      145.04      140.87     26.35 o 
  16   0   1       49.29       62.79     13.84 o 
   0   1   1      374.53      416.25     14.19 o 
   1   1   1     2439.92     2461.22     65.00 o 
   2   1   1     1885.58     1875.01     49.86 o 
   3   1   1     3061.10     3065.93     71.23 o 
   4   1   1     2622.05     2508.21     47.36 o 
   5   1   1     2255.03     2364.91     44.89 o 
   6   1   1     1306.97     1360.69     26.36 o 
   7   1   1      178.31      188.25      4.63 o 
   8   1   1      432.42      394.52      8.79 o 
   9   1   1      282.49      264.26      6.48 o 
  10   1   1      257.34      264.42      6.71 o 
  11   1   1       38.75       36.80      3.12 o 
  12   1   1       17.11       13.02      2.61 o 
  13   1   1      302.19      299.31     11.46 o 
  14   1   1        5.96        7.39      4.40 o 
  15   1   1       58.05       72.74      7.18 o 
  16   1   1       18.09       23.79      6.97 o 
  17   1   1       11.43        8.24     11.58 o 
   1   2   1     8062.25     7705.44    178.32 o 
   2   2   1    10658.30    10948.22    286.80 o 
   3   2   1     1112.07     1084.24     30.01 o 
   4   2   1     3930.95     3993.51     98.21 o 
   5   2   1      187.03      208.81      7.27 o 
   6   2   1      366.40      377.07     10.29 o 
   7   2   1       45.59       41.67      2.11 o 
   8   2   1     1604.31     1634.04     31.87 o 
   9   2   1       22.76       22.87      2.04 o 
  10   2   1      103.68       97.05      4.03 o 
  11   2   1       23.31       20.56      2.79 o 
  12   2   1      121.17      120.20      4.95 o 
  13   2   1       32.33       33.32      4.48 o 
  14   2   1       22.71       23.30     10.84 o 
  15   2   1       19.54       17.66      7.48 o 
  16   2   1       59.30       78.50     14.72 o 
  17   2   1       11.54        4.82      6.24 o 
   0   3   1       43.81       44.73      2.99 o 
   1   3   1     1818.77     1881.01     43.68 o 
   2   3   1      451.60      471.00     13.78 o 
   3   3   1     1116.72     1128.78     42.71 o 
   4   3   1      148.32      140.04      5.18 o 
   5   3   1      115.99      116.51      4.88 o 
   6   3   1      446.74      463.79      9.71 o 
   7   3   1        9.46       10.82      1.47 o 
   8   3   1      197.10      170.06      4.92 o 
   9   3   1        3.70        3.79      2.04 o 
  10   3   1       42.48       38.39      3.41 o 
  11   3   1       31.40       26.49      2.99 o 
  12   3   1        1.23       -3.85      2.78 o 
  13   3   1       25.38       26.63      4.72 o 
  14   3   1        8.59       11.13      4.45 o 
  15   3   1        5.50       -1.41      6.26 o 
  16   3   1        1.14       -1.47      5.62 o 
  17   3   1       22.20       26.02     12.17 o 
   1   4   1      323.74      305.61      8.07 o 
   2   4   1      200.65      205.08      6.19 o 
   3   4   1      293.53      299.33     14.17 o 
   4   4   1      879.72      854.29     24.15 o 
   5   4   1      298.21      295.67      9.74 o 
   6   4   1       64.11       59.68      6.81 o 
   7   4   1       17.11       19.21      1.45 o 
   8   4   1        7.67        4.44      1.89 o 
   9   4   1       79.66       79.14      6.53 o 
  10   4   1      125.95      135.63      6.75 o 
  11   4   1       50.38       48.06      7.02 o 
  12   4   1       24.08       21.39      4.15 o 
  13   4   1       64.38       64.28      6.39 o 
  14   4   1        2.71        0.02      3.70 o 
  15   4   1        8.42        9.47      6.07 o 
  16   4   1        1.04       -3.91      8.56 o 
  17   4   1       14.05        9.67      7.45 o 
   0   5   1      747.88      779.54     26.96 o 
   1   5   1      274.81      285.26      7.83 o 
   2   5   1       58.11       64.50      2.79 o 
   3   5   1      693.30      714.97     17.69 o 
   4   5   1      339.27      342.63     11.12 o 
   5   5   1      232.41      266.54      9.09 o 
   6   5   1       25.44       31.50      3.88 o 
   7   5   1      396.58      400.88     16.86 o 
   8   5   1       50.41       43.29      5.83 o 
   9   5   1       31.09       22.14      3.81 o 
  10   5   1       24.76       29.17      4.33 o 
  11   5   1       37.69       36.24      4.80 o 
  12   5   1      122.42      121.93      7.81 o 
  13   5   1       10.30        4.90      4.31 o 
  14   5   1        4.28       -0.69      4.33 o 
  15   5   1        0.71        4.31      4.76 o 
  16   5   1       16.23       14.19      8.72 o 
   1   6   1      359.04      400.80     10.72 o 
   2   6   1     1502.65     1601.83     37.95 o 
   3   6   1      158.99      178.72      5.64 o 
   4   6   1       76.56       76.38      4.37 o 
   5   6   1      100.83      105.83      5.10 o 
   6   6   1      133.77      126.93      6.79 o 
   7   6   1       39.43       31.46      3.64 o 
   8   6   1       57.62       57.09      6.84 o 
   9   6   1      104.05       96.77      8.11 o 
  10   6   1       21.00       16.85      5.06 o 
  11   6   1       81.96       82.62     11.47 o 
  12   6   1        5.14        2.93      4.41 o 
  13   6   1        3.84        1.33      5.56 o 
  14   6   1       17.49       25.54      6.68 o 
  15   6   1        6.58        3.77      6.13 o 
  16   6   1        2.09        2.20     10.41 o 
   0   7   1      395.41      423.24     16.28 o 
   1   7   1       59.09       61.80      3.38 o 
   2   7   1       56.33       63.34      3.47 o 
   3   7   1      273.54      264.09      7.89 o 
   4   7   1      195.43      189.13      7.59 o 
   5   7   1      189.35      182.58      7.50 o 
   6   7   1       34.66       37.51      4.63 o 
   7   7   1        2.45        7.16      3.59 o 
   8   7   1       19.12       15.72      8.23 o 
   9   7   1        0.91       -0.71      3.55 o 
  10   7   1        3.59       -2.18      3.94 o 
  11   7   1       25.97       28.33      6.60 o 
  12   7   1        0.39        0.32      4.83 o 
  13   7   1       16.68       11.49      6.34 o 
  14   7   1        1.43       -0.67      6.07 o 
  15   7   1        2.43       -0.67      8.01 o 
   1   8   1       15.24       13.68      2.35 o 
   2   8   1       65.39       56.17      3.64 o 
   3   8   1        8.42        6.07      2.88 o 
   4   8   1       57.93       62.26      4.99 o 
   5   8   1       10.16        4.82      3.07 o 
   6   8   1        6.80        8.96      3.45 o 
   7   8   1       13.52       22.05      3.79 o 
   8   8   1       11.22        6.14      4.24 o 
   9   8   1       47.35       46.05      6.67 o 
  10   8   1        5.68        0.08      5.43 o 
  11   8   1       13.89       15.97      8.09 o 
  12   8   1       11.57       12.71      5.86 o 
  13   8   1        4.53       -3.28      8.01 o 
  14   8   1        0.25       -3.68      6.03 o 
   0   9   1       49.25       39.55      6.76 o 
   1   9   1       14.97       16.40      3.51 o 
   2   9   1      136.52      127.53      6.42 o 
   3   9   1       55.08       61.97      6.37 o 
   4   9   1        0.70        3.24      4.71 o 
   5   9   1      236.22      231.63      9.56 o 
   6   9   1      243.13      216.83      9.41 o 
   7   9   1        9.75        5.63      4.52 o 
   8   9   1       32.00       22.05      6.15 o 
   9   9   1        5.48        3.18      5.08 o 
  10   9   1      108.95      119.40     24.00 o 
  11   9   1       40.09       33.88      7.23 o 
  12   9   1        8.93        7.98      8.33 o 
  13   9   1       10.17       13.62     12.64 o 
   1  10   1      179.80      168.41      7.94 o 
   2  10   1      255.27      253.26     10.32 o 
   3  10   1      192.06      186.51      8.64 o 
   4  10   1      226.36      212.87      9.43 o 
   5  10   1      193.96      190.10      9.01 o 
   6  10   1       10.05       11.05      4.26 o 
   7  10   1       29.13       41.99      7.25 o 
   8  10   1      127.99      129.50     10.87 o 
   9  10   1       27.64       36.31     17.79 o 
  10  10   1       57.76       49.22     13.28 o 
  11  10   1       18.79       21.03     11.77 o 
  12  10   1       13.25       13.08      7.57 o 
   0  11   1      149.31      135.43     15.10 o 
   1  11   1      123.04      137.62     11.34 o 
   2  11   1        2.89       -3.29      9.15 o 
   3  11   1       71.63       75.32      6.77 o 
   4  11   1       79.27       90.91     10.95 o 
   5  11   1       74.26       72.92      6.85 o 
   6  11   1        6.93        5.76      5.69 o 
   7  11   1       29.97       18.65      5.92 o 
   8  11   1        1.81        1.54      5.97 o 
   9  11   1       10.79       20.59      6.82 o 
  10  11   1        7.33        4.96     10.04 o 
   1  12   1       50.94       60.64      8.58 o 
   2  12   1       31.51       31.92      7.47 o 
   3  12   1       25.02       22.24      8.75 o 
   4  12   1       16.90       12.11      6.75 o 
   5  12   1        9.13        0.46      7.13 o 
   6  12   1        1.99        5.16      5.61 o 
   7  12   1        0.70       -1.78      5.89 o 
   8  12   1       19.36       15.20      7.29 o 
   9  12   1        5.64        3.54      6.69 o 
   0  13   1       84.16      133.35     17.98 o 
   1  13   1       40.75       57.64      9.04 o 
   2  13   1       23.08       27.59     10.09 o 
   3  13   1       44.74       60.38      9.74 o 
   4  13   1        6.44        1.26      8.24 o 
   5  13   1        1.25       -0.94      8.39 o 
   6  13   1        1.07        6.02      8.78 o 
   0   0   2     5438.87     4972.49    222.76 o 
   2   0   2      975.49      908.46     39.51 o 
   4   0   2      774.41      788.61     26.53 o 
   6   0   2      159.15      191.47     15.22 o 
   8   0   2      873.82      899.90     25.85 o 
  10   0   2        6.97        3.16      2.35 o 
  12   0   2      241.23      198.57     14.34 o 
  14   0   2      115.99      152.18     17.68 o 
  16   0   2       11.87        8.86     10.21 o 
   1   1   2      534.59      532.15     18.33 o 
   2   1   2     2661.79     2698.70     80.66 o 
   3   1   2      869.62      893.79     28.59 o 
   4   1   2        1.24        1.97      0.98 o 
   5   1   2      283.37      283.26     10.12 o 
   6   1   2      524.03      595.74     14.91 o 
   7   1   2      737.88      776.40     25.67 o 
   8   1   2      214.85      193.80      5.52 o 
   9   1   2      209.24      210.78      5.47 o 
  10   1   2       39.39       51.24      4.03 o 
  11   1   2      187.00      184.21      6.17 o 
  12   1   2      167.74      153.41     10.92 o 
  13   1   2       51.47       59.03     10.16 o 
  14   1   2        8.79        8.48      4.34 o 
  15   1   2       25.84       28.36      7.81 o 
  16   1   2       11.28       16.95      7.60 o 
  17   1   2        0.57        2.49     10.38 o 
   0   2   2      501.51      484.88     17.63 o 
   1   2   2      248.56      225.94      8.65 o 
   2   2   2     1049.43     1090.81     29.90 o 
   3   2   2       53.73       49.92      3.17 o 
   4   2   2      466.11      479.03     17.81 o 
   5   2   2      380.54      358.88     11.38 o 
   6   2   2       79.08       74.31      7.68 o 
   7   2   2      144.33      145.11      5.75 o 
   8   2   2      207.54      184.18      6.88 o 
   9   2   2      445.21      424.41     12.84 o 
  10   2   2      100.77      104.24      4.29 o 
  11   2   2       70.51       72.05      5.18 o 
  12   2   2      435.25      418.35     15.41 o 
  13   2   2       40.88       45.27      5.81 o 
  14   2   2       56.71       62.30      6.62 o 
  15   2   2       29.52       28.92      7.42 o 
  16   2   2       32.42       28.71     12.14 o 
  17   2   2       12.41       13.23     12.41 o 
   1   3   2     1612.80     1603.42     38.08 o 
   2   3   2      413.83      404.24     12.32 o 
   3   3   2      503.02      538.86     16.05 o 
   4   3   2     1383.96     1404.43     38.38 o 
   5   3   2      318.96      305.91     14.47 o 
   6   3   2      354.55      339.64     13.98 o 
   7   3   2      180.69      177.41      6.60 o 
   8   3   2       33.26       33.08      2.96 o 
   9   3   2       87.28       86.44     10.67 o 
  10   3   2       66.27       58.17      6.04 o 
  11   3   2      146.86      140.01      9.68 o 
  12   3   2        3.20        0.67      3.92 o 
  13   3   2       14.35       13.70      8.48 o 
  14   3   2       40.58       54.43     11.59 o 
  15   3   2       25.70       20.70     10.00 o 
  16   3   2       17.35       29.24     11.73 o 
  17   3   2       26.57       15.66     11.61 o 
   0   4   2      131.22      135.05      6.32 o 
   1   4   2      411.34      378.27     10.01 o 
   2   4   2      592.16      568.68     14.47 o 
   3   4   2      208.93      206.80      7.27 o 
   4   4   2       63.24       64.34      3.98 o 
   5   4   2      206.26      204.86      7.71 o 
   6   4   2      486.90      498.25     20.05 o 
   7   4   2       30.70       28.76      3.48 o 
   8   4   2       84.36       82.67      8.80 o 
   9   4   2       50.36       70.18      6.42 o 
  10   4   2      159.09      158.76      8.91 o 
  11   4   2       25.26       22.86      6.36 o 
  12   4   2        6.62        8.61      5.23 o 
  13   4   2       28.68       29.16      6.06 o 
  14   4   2       33.23       48.65     11.09 o 
  15   4   2       59.00       82.91     14.66 o 
  16   4   2        0.30        5.75      9.71 o 
   1   5   2      882.67      888.54     21.60 o 
   2   5   2      632.42      616.82     15.73 o 
   3   5   2      583.12      534.94     16.18 o 
   4   5   2      441.57      443.43     13.88 o 
   5   5   2      208.00      219.97     16.12 o 
   6   5   2       46.61       46.79      4.21 o 
   7   5   2        2.08       -1.32      2.24 o 
   8   5   2      104.30      103.97      5.59 o 
   9   5   2      110.12      115.86      7.84 o 
  10   5   2       91.14      106.39      7.82 o 
  11   5   2       98.94       95.32      7.91 o 
  12   5   2       62.66       55.30      7.17 o 
  13   5   2        5.89        3.36      4.88 o 
  14   5   2        9.57       12.04      5.77 o 
  15   5   2       49.48       46.37     11.38 o 
  16   5   2        3.99       -6.22      9.06 o 
   0   6   2      152.98      135.69      6.95 o 
   1   6   2      161.31      154.55      5.29 o 
   2   6   2      133.86      131.67      4.78 o 
   3   6   2      275.18      272.74      8.02 o 
   4   6   2       45.12       58.04      4.42 o 
   5   6   2      343.63      344.66     13.51 o 
   6   6   2      235.18      228.71     11.33 o 
   7   6   2       52.32       55.77      7.20 o 
   8   6   2        6.39        7.57      4.18 o 
   9   6   2       73.21       70.37      5.73 o 
  10   6   2      145.26      152.31     19.56 o 
  11   6   2        9.46       14.51      9.22 o 
  12   6   2        9.20        9.80      5.29 o 
  13   6   2       16.86       21.67     10.28 o 
  14   6   2       15.99       17.57      6.26 o 
  15   6   2        6.49       -0.12      9.85 o 
   1   7   2      199.80      200.76      6.59 o 
   2   7   2      111.63      114.17      4.53 o 
   3   7   2       62.02       64.05      4.75 o 
   4   7   2      102.25       93.25      5.57 o 
   5   7   2       76.35       82.61      5.80 o 
   6   7   2      149.57      135.59      6.78 o 
   7   7   2       29.25       33.68      4.39 o 
   8   7   2      109.05      104.92      7.12 o 
   9   7   2       69.87       78.24      6.59 o 
  10   7   2        7.20        1.54      6.10 o 
  11   7   2       53.00       54.49      7.50 o 
  12   7   2       15.61        6.17      5.69 o 
  13   7   2       20.68       16.25     12.27 o 
  14   7   2        3.02        2.33     11.09 o 
  15   7   2        4.82        0.84     10.10 o 
   0   8   2      261.12      215.85     10.12 o 
   1   8   2      172.34      167.44      9.26 o 
   2   8   2       40.80       47.47      4.53 o 
   3   8   2      305.17      290.60     10.77 o 
   4   8   2      199.94      172.47     12.32 o 
   5   8   2       35.36       38.99      4.78 o 
   6   8   2      171.31      166.12      7.67 o 
   7   8   2       55.16       48.08     10.31 o 
   8   8   2        8.74       12.46      4.11 o 
   9   8   2       32.22       34.67      5.32 o 
  10   8   2       12.17       11.13      6.88 o 
  11   8   2        7.21        5.78      5.25 o 
  12   8   2        3.70       -2.63      5.73 o 
  13   8   2        3.95        3.24      5.91 o 
  14   8   2        2.89        9.25      7.02 o 
   1   9   2      357.78      331.82     12.17 o 
   2   9   2      367.73      357.72     12.91 o 
   3   9   2      420.42      377.80     13.52 o 
   4   9   2      140.78      133.23      7.14 o 
   5   9   2      235.94      231.46     14.28 o 
   6   9   2      148.20      149.23      9.44 o 
   7   9   2       32.99       35.89      5.83 o 
   8   9   2      135.40      127.54      8.89 o 
   9   9   2       28.05       25.14      6.66 o 
  10   9   2       17.63       20.92      6.84 o 
  11   9   2       20.50       23.19      6.92 o 
  12   9   2        9.61       -4.28      6.13 o 
  13   9   2        4.68       -1.12      6.53 o 
   0  10   2      191.31      211.24     16.69 o 
   1  10   2       45.71       47.08      7.56 o 
   2  10   2        0.03       -4.39      3.36 o 
   3  10   2       29.85       25.32      4.74 o 
   4  10   2       50.89       56.34      6.02 o 
   5  10   2       27.50       22.67      4.98 o 
   6  10   2       63.60       56.55      6.04 o 
   7  10   2       22.58       17.94      4.91 o 
   8  10   2       15.69       13.02      5.96 o 
   9  10   2        3.65       -0.12      5.95 o 
  10  10   2       20.55       23.84      7.64 o 
  11  10   2       11.75        4.66      7.04 o 
  12  10   2        5.85        1.08      7.17 o 
   1  11   2       60.12       65.49      8.83 o 
   2  11   2       42.74       31.38     11.38 o 
   3  11   2        9.39       -5.61      4.75 o 
   4  11   2        3.77       -0.12      4.28 o 
   5  11   2       11.81        8.56      4.80 o 
   6  11   2        5.14        0.75      4.55 o 
   7  11   2       16.32       12.14      6.25 o 
   8  11   2       16.70       10.05      7.23 o 
   9  11   2        7.51       -0.70      5.88 o 
  10  11   2        4.18       -2.55      6.44 o 
   0  12   2       69.58       89.36     14.14 o 
   1  12   2       15.22       -1.26      5.55 o 
   2  12   2       25.56       27.00      7.33 o 
   3  12   2        4.19        4.47      6.14 o 
   4  12   2       18.89       18.29      9.11 o 
   5  12   2       18.36       28.11      7.45 o 
   6  12   2       12.59        1.82      5.88 o 
   7  12   2        0.82       -0.56      6.51 o 
   8  12   2        0.29       -5.51      6.63 o 
   1  13   2        2.17        2.08     12.61 o 
   2  13   2        4.46       10.71      7.19 o 
   3  13   2        8.75        7.25      7.42 o 
   4  13   2       15.18        3.98      6.32 o 
   5  13   2        9.94        7.01     10.24 o 
   2   0   3     1449.90     1528.90     70.42 o 
   4   0   3     1647.76     1677.24     80.30 o 
   6   0   3      108.99      128.23      8.24 o 
   8   0   3       38.68       34.90      8.51 o 
  10   0   3        3.35        8.83      7.33 o 
  12   0   3        5.35       -7.57      6.60 o 
  14   0   3       12.80        3.87      9.38 o 
  16   0   3       15.65       14.11     11.35 o 
   0   1   3      355.69      353.28     18.83 o 
   1   1   3      223.79      233.78      9.50 o 
   2   1   3      229.36      216.52      9.01 o 
   3   1   3      158.41      168.72      5.92 o 
   4   1   3      707.42      745.90     21.08 o 
   5   1   3      550.69      597.71     17.02 o 
   6   1   3      281.76      341.93     11.92 o 
   7   1   3      154.68      144.18      5.55 o 
   8   1   3       26.83       18.17      3.56 o 
   9   1   3       76.83       81.46      5.34 o 
  10   1   3      227.15      209.99     11.99 o 
  11   1   3       27.97       39.58      6.70 o 
  12   1   3       95.75       94.46     10.41 o 
  13   1   3        3.71       16.22      7.49 o 
  14   1   3        1.62       -3.59      6.47 o 
  15   1   3        4.47        1.93      9.68 o 
  16   1   3        3.48        2.05      7.68 o 
  17   1   3        8.48       17.49      9.10 o 
   1   2   3      415.41      449.36     16.30 o 
   2   2   3       59.68       59.20      3.90 o 
   3   2   3       54.99       62.76      4.15 o 
   4   2   3       73.85       72.89      4.05 o 
   5   2   3       19.35       15.81      2.56 o 
   6   2   3      310.45      327.40     13.56 o 
   7   2   3      171.46      167.55      8.41 o 
   8   2   3        3.87        0.80      3.01 o 
   9   2   3        1.03       -3.35      2.69 o 
  10   2   3       77.53       79.64      7.14 o 
  11   2   3       94.03      119.25     14.34 o 
  12   2   3       32.69       21.26      8.45 o 
  13   2   3        2.78        6.77      7.60 o 
  14   2   3       15.12        3.46      9.91 o 
  15   2   3       18.46       23.23     12.23 o 
  16   2   3       22.60       18.21     12.76 o 
   0   3   3     2479.21     2677.41    122.48 o 
   1   3   3      711.03      729.15     22.33 o 
   2   3   3       34.48       28.59      3.07 o 
   3   3   3      528.09      477.27     19.13 o 
   4   3   3      705.84      692.29     20.62 o 
   5   3   3       69.70       66.95      4.36 o 
   6   3   3       83.76       81.51      9.58 o 
   7   3   3      225.83      217.95     13.51 o 
   8   3   3       16.39       12.30      5.13 o 
   9   3   3        0.59       -0.55      3.35 o 
  10   3   3      134.00      129.39      9.97 o 
  11   3   3      216.08      200.96     10.90 o 
  12   3   3       37.51       25.49     10.38 o 
  13   3   3       51.54       39.33     11.88 o 
  14   3   3       13.12       15.25      9.03 o 
  15   3   3       11.77        5.57      9.74 o 
  16   3   3       14.06        9.30     11.61 o 
   1   4   3      233.31      266.99     12.60 o 
   2   4   3      683.73      721.56     22.95 o 
   3   4   3      202.19      190.00      9.88 o 
   4   4   3      671.22      606.37     18.57 o 
   5   4   3      405.51      381.42     17.29 o 
   6   4   3      279.26      266.06      9.90 o 
   7   4   3       19.50       13.96      3.20 o 
   8   4   3       83.95       91.63      7.43 o 
   9   4   3       57.60       57.67      6.28 o 
  10   4   3      263.76      252.36     12.66 o 
  11   4   3       39.30       41.40      6.45 o 
  12   4   3       12.99        6.06      5.07 o 
  13   4   3       54.02       61.62     13.20 o 
  14   4   3      110.40      112.15     17.28 o 
  15   4   3       16.86       12.55     11.38 o 
  16   4   3        2.66       13.55     12.46 o 
   0   5   3       57.49       54.90      5.02 o 
   1   5   3       53.25       53.00      4.74 o 
   2   5   3      182.25      177.14      7.19 o 
   3   5   3      148.11      138.91     16.07 o 
   4   5   3      149.63      137.34      6.25 o 
   5   5   3      375.75      339.86     13.98 o 
   6   5   3      102.73      102.64     10.78 o 
   7   5   3      179.99      169.27      7.51 o 
   8   5   3       50.55       57.40      5.24 o 
   9   5   3       16.08       11.91      4.14 o 
  10   5   3       51.06       42.65      9.25 o 
  11   5   3       84.34       99.58     10.54 o 
  12   5   3       27.47       22.12      5.82 o 
  13   5   3        2.42        8.09      8.45 o 
  14   5   3        0.17        1.53      8.48 o 
  15   5   3       25.30       30.00     11.82 o 
   1   6   3       52.63       55.07      3.73 o 
   2   6   3        3.55        1.78      1.87 o 
   3   6   3        3.62        2.71      2.52 o 
   4   6   3       29.95       26.42      3.56 o 
   5   6   3      225.03      195.76      8.18 o 
   6   6   3      222.50      212.88     10.14 o 
   7   6   3      156.49      148.24      7.23 o 
   8   6   3       16.55       15.45      3.86 o 
   9   6   3       30.43       28.88      4.94 o 
  10   6   3       36.11       38.82      6.54 o 
  11   6   3       18.54        8.61      5.43 o 
  12   6   3        9.33        9.88      6.85 o 
  13   6   3       44.83       52.76      7.88 o 
  14   6   3       33.99       33.52     11.03 o 
  15   6   3        7.45        7.13     10.82 o 
   0   7   3      226.62      212.05     10.18 o 
   1   7   3      132.90      119.02      6.09 o 
   2   7   3       10.89       11.39      3.06 o 
   3   7   3       42.63       42.90      4.48 o 
   4   7   3      158.65      149.40      9.01 o 
   5   7   3      263.83      224.04     13.67 o 
   6   7   3       83.84       94.17     11.72 o 
   7   7   3      698.45      678.00     21.52 o 
   8   7   3       32.35       34.61      5.11 o 
   9   7   3      396.12      389.14     14.40 o 
  10   7   3        2.03        6.30      3.98 o 
  11   7   3       26.48       15.77     11.33 o 
  12   7   3       16.57       14.74     10.16 o 
  13   7   3        9.73       13.11      6.86 o 
  14   7   3       23.17       27.98     11.53 o 
   1   8   3       14.10       13.09      3.80 o 
   2   8   3      188.55      169.07      7.78 o 
   3   8   3      113.98      110.21      7.11 o 
   4   8   3       49.16       52.37      5.40 o 
   5   8   3       19.73       20.40      4.32 o 
   6   8   3        2.45        0.45      3.78 o 
   7   8   3      202.42      197.26      9.22 o 
   8   8   3       38.57       45.15      5.59 o 
   9   8   3        1.40       -1.57      3.92 o 
  10   8   3       52.73       48.35      8.04 o 
  11   8   3       58.50       61.52      8.94 o 
  12   8   3       13.24        8.24      6.35 o 
  13   8   3       12.96        7.63      7.10 o 
   0   9   3        4.60       -0.35      5.95 o 
   1   9   3       73.31       83.45     10.94 o 
   2   9   3       32.40       24.92      4.76 o 
   3   9   3       35.67       31.35      4.87 o 
   4   9   3       53.66       41.52      5.29 o 
   5   9   3       47.87       40.07      5.78 o 
   6   9   3       28.78       24.60      4.93 o 
   7   9   3        7.27        1.24      6.60 o 
   8   9   3       58.19       58.44      6.52 o 
   9   9   3        2.83        6.37      4.60 o 
  10   9   3       49.92       46.89      8.39 o 
  11   9   3       26.07       17.49      7.01 o 
  12   9   3       11.93        8.47      7.06 o 
   1  10   3       30.95       32.68      8.67 o 
   2  10   3       35.90       31.91      6.44 o 
   3  10   3        4.25       -2.14      4.51 o 
   4  10   3       16.57       15.23      4.74 o 
   5  10   3        8.13        1.65      4.87 o 
   6  10   3        9.88        8.97      4.68 o 
   7  10   3       12.32        9.99      4.85 o 
   8  10   3       21.37       16.13      4.92 o 
   9  10   3        7.25        2.85      6.47 o 
  10  10   3       20.24       11.87      6.86 o 
  11  10   3        9.67        6.55      7.25 o 
   0  11   3       41.13       52.82     11.06 o 
   1  11   3        5.80       -1.26      5.45 o 
   2  11   3       31.73       31.48      7.00 o 
   3  11   3        8.57       14.30      8.04 o 
   4  11   3        2.56        1.63      5.84 o 
   5  11   3        2.44       -5.11      5.68 o 
   6  11   3       33.29       48.75      6.43 o 
   7  11   3        3.53       -1.71      5.00 o 
   8  11   3       14.86       13.04      6.81 o 
   9  11   3        1.22        3.80      7.04 o 
   1  12   3        6.91        2.18      6.88 o 
   2  12   3       10.65       10.01      6.42 o 
   3  12   3        8.41       -4.77      7.07 o 
   4  12   3        5.41        8.30      6.84 o 
   5  12   3       34.29       31.29      8.21 o 
   6  12   3       13.07       18.52     11.47 o 
   7  12   3        1.39       -2.79      6.58 o 
   0  13   3       17.80        7.63     10.29 o 
   1  13   3        8.02        7.64      7.10 o 
   2  13   3        3.23       10.27      7.44 o 
   3  13   3       20.11       17.98      7.53 o 
   0   0   4      266.59      235.14     14.20 o 
   2   0   4      133.64      150.51      9.97 o 
   4   0   4      728.01      753.95     36.84 o 
   6   0   4        4.22        4.43      3.05 o 
  10   0   4       50.68       37.71      9.77 o 
  12   0   4        9.75       -4.08      7.95 o 
  14   0   4        6.80       18.36     11.32 o 
  16   0   4       10.70       37.86     14.61 o 
   1   1   4       43.35       34.14      4.15 o 
   2   1   4      126.67      119.71      6.53 o 
   3   1   4      106.10       96.03     11.19 o 
   4   1   4       63.96       62.21      4.24 o 
   5   1   4      218.84      227.96      9.22 o 
   6   1   4      239.21      249.77     10.12 o 
   7   1   4       21.40       26.67      4.19 o 
   8   1   4       93.50       81.10     11.01 o 
   9   1   4       59.02       41.00      9.71 o 
  10   1   4        9.85        6.63      7.95 o 
  11   1   4        9.16        5.81      7.54 o 
  12   1   4        5.21        5.34      7.71 o 
  13   1   4        3.42       -0.15      7.92 o 
  14   1   4        2.32       -1.67      8.86 o 
  15   1   4        2.22       -1.67     11.26 o 
  16   1   4       16.86       14.22     12.87 o 
   0   2   4      958.23     1068.92     52.12 o 
   1   2   4      741.14      806.86     28.60 o 
   2   2   4      494.20      550.41     20.46 o 
   3   2   4      638.11      650.83     48.51 o 
   4   2   4      124.87      121.33      6.85 o 
   5   2   4       84.51       85.83      8.67 o 
   6   2   4       51.39       47.58      5.52 o 
   7   2   4       42.19       28.34      4.81 o 
   8   2   4       88.01       93.44      7.84 o 
   9   2   4       27.85       26.30      5.09 o 
  10   2   4        2.50       -3.75      6.57 o 
  11   2   4        5.86       -4.08      8.04 o 
  12   2   4        2.65       -2.02      7.98 o 
  13   2   4        2.30       -3.40      8.42 o 
  14   2   4        6.54        7.89     10.73 o 
  15   2   4        0.46       -3.46     10.38 o 
  16   2   4       16.70       13.11     13.87 o 
   1   3   4       10.40       10.28      3.04 o 
   2   3   4      576.35      586.43     22.19 o 
   3   3   4      477.14      487.67     15.62 o 
   4   3   4       45.93       43.49      4.13 o 
   5   3   4      212.13      196.45      8.34 o 
   6   3   4       86.32      104.63      5.72 o 
   7   3   4       26.52       32.49      5.29 o 
   8   3   4       48.43       37.34      6.85 o 
   9   3   4       20.35       20.61      7.70 o 
  10   3   4       24.91       12.61      8.83 o 
  11   3   4      111.97      127.01     16.31 o 
  12   3   4       39.19       34.75     11.03 o 
  13   3   4        7.59       10.29      9.36 o 
  14   3   4       20.61       11.55     10.18 o 
  15   3   4       18.81        9.33     11.55 o 
   0   4   4       78.92       84.96      9.36 o 
   1   4   4       27.40       17.25      5.31 o 
   2   4   4       34.34       34.05      3.92 o 
   3   4   4       29.79       20.73      3.36 o 
   4   4   4      105.37      100.08      6.01 o 
   5   4   4       68.90       62.77      5.39 o 
   6   4   4       29.29       26.39      3.98 o 
   7   4   4      116.02      105.99      9.91 o 
   8   4   4       47.21       46.07      6.35 o 
   9   4   4       49.95       52.38      6.97 o 
  10   4   4       97.83      107.31      8.55 o 
  11   4   4       22.14       20.32      9.36 o 
  12   4   4       29.53       25.51     11.47 o 
  13   4   4       30.01       31.59     11.85 o 
  14   4   4       13.47       13.40     12.05 o 
  15   4   4       51.52       55.60     14.25 o 
   1   5   4       81.05       80.93      6.53 o 
   2   5   4      101.47       85.07      5.75 o 
   3   5   4       66.03       58.32      5.16 o 
   4   5   4       29.74       32.62      4.96 o 
   5   5   4       49.61       50.41      7.11 o 
   6   5   4      124.79      112.69      6.62 o 
   7   5   4       24.03       22.59      4.16 o 
   8   5   4      406.31      387.66     14.32 o 
   9   5   4      217.59      230.73     12.37 o 
  10   5   4      181.76      176.55     10.92 o 
  11   5   4        8.58       10.64      5.65 o 
  12   5   4        8.67        6.92      9.03 o 
  13   5   4       59.67       72.32     14.93 o 
  14   5   4       17.98       19.33     11.06 o 
   0   6   4      239.34      205.46     10.37 o 
   1   6   4       97.59       82.66      9.43 o 
   2   6   4       79.63       79.67      5.91 o 
   3   6   4      133.08      117.04      6.66 o 
   4   6   4      124.53      120.41      6.53 o 
   5   6   4       16.88       11.02      3.77 o 
   6   6   4      539.64      474.06     29.26 o 
   7   6   4      164.28      153.39      7.89 o 
   8   6   4       33.67       30.58      6.33 o 
   9   6   4      202.59      201.24      9.62 o 
  10   6   4       86.04       91.71     15.04 o 
  11   6   4       43.81       44.46      7.83 o 
  12   6   4       23.00       15.12      9.25 o 
  13   6   4        1.78       -2.11     10.26 o 
  14   6   4        4.59       10.12     10.32 o 
   1   7   4      134.86      123.77      9.82 o 
   2   7   4      156.79      149.32      8.56 o 
   3   7   4      165.22      150.89     11.07 o 
   4   7   4       64.22       71.97      6.44 o 
   5   7   4       38.64       40.69      5.55 o 
   6   7   4      241.37      221.44     12.70 o 
   7   7   4      118.85      134.67      8.99 o 
   8   7   4        4.76        2.13      4.00 o 
   9   7   4      101.65      108.88      8.79 o 
  10   7   4       67.88       70.64      7.26 o 
  11   7   4       38.87       35.71     12.88 o 
  12   7   4        1.43       -6.53      5.62 o 
  13   7   4       15.83       32.41     12.20 o 
   0   8   4       32.42       24.75      7.33 o 
   1   8   4       44.44       39.07      6.39 o 
   2   8   4       15.32       12.95      3.99 o 
   3   8   4        6.23        6.31      3.88 o 
   4   8   4       28.30       33.62      5.06 o 
   5   8   4      164.52      143.31     12.95 o 
   6   8   4      193.57      177.21     11.96 o 
   7   8   4       13.02       10.95      5.42 o 
   8   8   4        1.02        2.36      4.10 o 
   9   8   4       78.08       85.37      7.91 o 
  10   8   4       59.77       63.57     11.87 o 
  11   8   4        9.68       -1.49      7.33 o 
  12   8   4        0.02       -2.36      6.76 o 
   1   9   4       65.06       56.56     15.98 o 
   2   9   4        8.99        7.87      6.53 o 
   3   9   4       29.19       31.77      5.34 o 
   4   9   4        2.83       -2.79      3.77 o 
   5   9   4        7.32        2.46      4.37 o 
   6   9   4       22.46       19.95      5.20 o 
   7   9   4       24.35       24.89      5.47 o 
   8   9   4       36.29       31.30      5.53 o 
   9   9   4       25.83       37.49      6.03 o 
  10   9   4        3.32        1.06      4.96 o 
  11   9   4       13.01       11.15      7.58 o 
   0  10   4       15.24        3.28      7.77 o 
   1  10   4       23.08       24.16      6.20 o 
   2  10   4        2.79        1.85      5.14 o 
   3  10   4       42.63       50.26      8.06 o 
   4  10   4        2.71        1.46      5.26 o 
   5  10   4        0.21       -5.94      5.06 o 
   6  10   4       11.15       15.32      4.94 o 
   7  10   4        7.17       -3.73      4.49 o 
   8  10   4        0.78       -0.95      4.82 o 
   9  10   4        6.70        4.38      5.26 o 
   1  11   4        0.73       -9.39      6.26 o 
   2  11   4        5.67        1.92      5.68 o 
   3  11   4       11.31       11.35      6.56 o 
   4  11   4        7.59        3.83      6.64 o 
   5  11   4        6.27        1.48      5.97 o 
   6  11   4        8.79        4.68      6.30 o 
   7  11   4        0.76       -6.11      4.67 o 
   0  12   4        2.24        9.09      9.38 o 
   1  12   4        0.81       -8.37      6.35 o 
   2  12   4        0.36       -9.01      6.51 o 
   3  12   4        6.82       -4.85      8.04 o 
   4  12   4        0.06       -3.83      6.46 o 
   5  12   4        4.30        0.32      7.15 o 
   2   0   5      208.35      221.63     14.11 o 
   4   0   5       32.43       21.85      5.07 o 
   6   0   5       22.16       24.69      5.43 o 
   0   1   5      123.19      122.97     10.35 o 
   1   1   5       38.81       29.67      6.61 o 
   2   1   5      116.57      104.94      6.61 o 
   3   1   5       34.81       37.36      6.34 o 
   4   1   5       61.61       63.64      7.83 o 
   5   1   5       30.79       34.07      4.26 o 
   6   1   5       13.86       14.66      5.13 o 
   1   2   5        7.00        0.87      2.91 o 
   2   2   5        8.04        8.28      6.86 o 
   3   2   5      410.94      408.47     16.69 o 
   4   2   5       86.88       81.64      7.00 o 
   5   2   5        1.28       -5.72      3.81 o 
   6   2   5       20.61       15.81      5.69 o 
   7   2   5      102.47      104.43      9.33 o 
   9   2   5       33.97       22.11     10.29 o 
  10   2   5        7.05        9.88      9.44 o 
  11   2   5        4.42       13.84      9.44 o 
  12   2   5       91.91      112.44     17.45 o 
  13   2   5       36.89       41.47     13.32 o 
  14   2   5       21.89       23.73     13.52 o 
  15   2   5        0.41        0.18     11.97 o 
   0   3   5       97.17      101.65      9.44 o 
   1   3   5        7.45        2.76      2.92 o 
   2   3   5      143.26      122.14      7.71 o 
   3   3   5      195.59      176.10      9.31 o 
   4   3   5       63.93       69.00     13.23 o 
   5   3   5        0.53       -2.39      4.77 o 
   6   3   5      201.33      187.33     10.57 o 
   7   3   5      171.53      178.40     10.45 o 
   8   3   5      118.77      110.80      8.67 o 
   9   3   5       69.70       53.52     12.73 o 
  10   3   5       25.45       36.92     11.88 o 
  11   3   5      161.76      159.42     19.27 o 
  12   3   5       44.11       51.00     12.91 o 
  13   3   5        7.58       -0.97      9.41 o 
  14   3   5       20.04        9.74     11.50 o 
   1   4   5      224.18      203.47     10.39 o 
   2   4   5      108.37      104.58      8.26 o 
   3   4   5       45.96       25.11      4.87 o 
   4   4   5       89.83       83.94     14.71 o 
   5   4   5       95.31       83.19      9.76 o 
   6   4   5      157.57      150.74     10.74 o 
   7   4   5      154.22      143.84     20.57 o 
   8   4   5      308.00      310.97     15.31 o 
   9   4   5       19.09       16.64      9.46 o 
  10   4   5       41.63       54.90     12.85 o 
  11   4   5       56.91       42.35     12.79 o 
  12   4   5       13.90       13.49     10.94 o 
  13   4   5        8.42        9.27     10.85 o 
  14   4   5       19.51       22.55     13.99 o 
   0   5   5      108.63      104.17     10.29 o 
   1   5   5       84.84       84.74      8.04 o 
   2   5   5       57.92       43.59      5.95 o 
   3   5   5       19.38        9.06      3.39 o 
   4   5   5       85.85       79.08      6.80 o 
   5   5   5      316.68      316.13     12.36 o 
   6   5   5      194.74      182.39     11.58 o 
   7   5   5       12.14       10.46      5.98 o 
   8   5   5        0.47       -5.89      4.66 o 
   9   5   5       13.19       11.95     11.38 o 
  10   5   5       24.77       37.90      7.70 o 
  11   5   5        7.27       15.51     11.47 o 
  12   5   5        7.45        6.63     11.23 o 
  13   5   5        0.60       -0.21     11.32 o 
   1   6   5       69.93       67.07     10.34 o 
   2   6   5       22.55       19.02      5.06 o 
   3   6   5        5.02       -1.42      3.52 o 
   4   6   5       28.24       26.48      4.36 o 
   5   6   5       94.57       91.28      7.94 o 
   6   6   5       10.66        5.86      4.25 o 
   7   6   5       55.06       56.11      6.46 o 
   8   6   5      144.46      145.41      9.03 o 
   9   6   5        0.11        4.90      7.96 o 
  10   6   5        2.43       -1.74      6.14 o 
  11   6   5        4.77       -4.14      9.80 o 
  12   6   5       11.55       -0.50     10.94 o 
  13   6   5        3.35       -7.10      9.88 o 
   0   7   5      128.73      139.10     15.34 o 
   1   7   5       76.44       69.20     10.54 o 
   2   7   5       22.92       18.98      4.26 o 
   3   7   5      137.92      129.96      7.39 o 
   4   7   5      131.48      132.86      7.65 o 
   5   7   5       66.26       55.11      6.40 o 
   6   7   5       42.34       45.00      5.96 o 
   7   7   5      344.01      333.91     20.56 o 
   8   7   5        4.29       11.21      4.90 o 
   9   7   5       46.83       52.00      8.32 o 
  10   7   5       34.77       36.68     13.10 o 
  11   7   5        0.09       -4.00      7.99 o 
  12   7   5        4.61       -1.26     10.09 o 
   1   8   5      221.84      191.51     16.04 o 
   2   8   5      302.72      266.60     13.82 o 
   3   8   5      108.46      119.36      8.48 o 
   4   8   5       15.43       17.58      4.78 o 
   5   8   5       81.18       84.53      7.54 o 
   6   8   5       22.14       28.18      5.66 o 
   7   8   5       34.97       36.87      6.22 o 
   8   8   5       56.03       44.66      7.28 o 
   9   8   5        0.87       -3.34      4.91 o 
  10   8   5       13.02        9.23      5.47 o 
  11   8   5       18.23       14.73     12.38 o 
   0   9   5      273.59      234.79     18.53 o 
   1   9   5       18.00       20.11      5.76 o 
   2   9   5        1.13       -2.97      4.66 o 
   3   9   5        3.46       -0.26      4.84 o 
   4   9   5       74.54       77.94      9.47 o 
   5   9   5        8.64       13.67      5.39 o 
   6   9   5       11.73        3.35      5.01 o 
   7   9   5        6.79        5.46      5.09 o 
   8   9   5       18.73       14.66      5.79 o 
   9   9   5        5.38        8.73      5.59 o 
   1  10   5       21.11       15.03      6.03 o 
   2  10   5        0.54       -4.08      5.08 o 
   3  10   5        3.71        1.26      5.56 o 
   4  10   5        0.83       -6.69      5.70 o 
   5  10   5        2.03       -6.83      5.99 o 
   6  10   5        6.13       -0.61      5.92 o 
   7  10   5        9.42       -1.52      5.28 o 
   8  10   5       10.22       10.40      6.25 o 
   0  11   5       27.85       24.69     11.38 o 
   1  11   5        0.72       -8.05      5.80 o 
   2  11   5        7.28       -0.02      6.18 o 
   3  11   5        0.71        1.23      6.26 o 
   4  11   5        3.12        9.67      7.33 o 
   5  11   5        1.60       -3.86      7.19 o 
   2   0   6      160.96      170.45     12.76 o 
   4   0   6       60.40       61.76      8.59 o 
   1   1   6       75.36       73.90     13.96 o 
   2   1   6       11.41       15.13      5.92 o 
   3   1   6       11.56        5.13      5.13 o 
   4   1   6      100.17       89.27      9.18 o 
   5   1   6      102.25      115.37     10.00 o 
   0   2   6      396.57      395.30     24.17 o 
   1   2   6      173.35      170.32      9.70 o 
   2   2   6        2.34        1.24      7.48 o 
   3   2   6      107.84      127.57     11.09 o 
   4   2   6      309.53      293.50     18.65 o 
   5   2   6       92.14       99.18     11.97 o 
   6   2   6      153.54      143.94     11.88 o 
   1   3   6      171.29      145.39      9.04 o 
   2   3   6      302.93      278.16     13.58 o 
   3   3   6      377.75      360.95     16.58 o 
   4   3   6      156.48      151.86      9.52 o 
   5   3   6      196.51      159.39     13.58 o 
   6   3   6      129.09      125.26     13.23 o 
   7   3   6       24.36       12.99      7.04 o 
   0   4   6      167.89      168.22     14.17 o 
   1   4   6        9.61       -2.08      4.04 o 
   2   4   6       15.19       10.22      4.57 o 
   3   4   6       36.27       29.20      5.56 o 
   4   4   6       17.47       13.94      5.06 o 
   5   4   6       32.57       29.72      5.95 o 
   6   4   6        9.84        7.65      5.01 o 
   7   4   6        5.54        5.51      6.92 o 
  10   4   6       16.91       22.44     11.06 o 
  11   4   6       20.69       17.10     12.11 o 
  12   4   6        8.38        1.41     11.73 o 
   1   5   6       56.41       49.31      6.69 o 
   2   5   6       34.35       20.15      5.04 o 
   3   5   6        2.22       -5.82      3.90 o 
   4   5   6       58.29       51.52      7.20 o 
   5   5   6       68.13       71.62      8.40 o 
   6   5   6       20.49        6.00      7.29 o 
   7   5   6       20.74       13.90      5.46 o 
   8   5   6        3.82       -1.00      8.31 o 
   9   5   6       50.58       52.56     13.99 o 
  10   5   6        2.16       -5.02     10.91 o 
  11   5   6        5.53        9.06     11.26 o 
  12   5   6       11.36        1.99     12.76 o 
   0   6   6       94.23       62.44     10.97 o 
   1   6   6       56.71       47.94      7.10 o 
   2   6   6       13.24        5.98      4.72 o 
   3   6   6       52.27       39.74      6.86 o 
   4   6   6       14.84       10.32      5.23 o 
   5   6   6        2.53       -5.43      4.52 o 
   6   6   6       15.91        0.62      4.81 o 
   7   6   6       12.16       10.31      4.70 o 
   8   6   6        2.52       -0.13      5.15 o 
   9   6   6       19.78       20.08      6.74 o 
  10   6   6        3.30       20.06     11.17 o 
  11   6   6       12.80        8.27     11.09 o 
   1   7   6       37.69       31.07      6.55 o 
   2   7   6       97.09       59.95      7.97 o 
   3   7   6       61.91       47.41      7.73 o 
   4   7   6        0.26       -3.73      4.65 o 
   5   7   6        1.24       -3.83      4.08 o 
   6   7   6       34.52       35.23      6.02 o 
   7   7   6       21.88       25.07      5.77 o 
   8   7   6        7.44       16.67      5.60 o 
   9   7   6       10.56        9.93      5.45 o 
  10   7   6        0.35       -4.49     11.59 o 
   0   8   6       73.26       65.90     12.17 o 
   1   8   6       16.73        8.76      5.05 o 
   2   8   6        9.94        5.68      5.29 o 
   3   8   6       30.57       23.36      6.36 o 
   4   8   6        7.74        2.83      5.22 o 
   5   8   6       59.85       68.47      9.07 o 
   6   8   6       74.77       81.62      8.12 o 
   7   8   6       29.87       33.69      6.30 o 
   8   8   6        7.19       12.22      9.09 o 
   9   8   6       49.13       51.05      7.79 o 
   1   9   6       24.98       19.70     11.57 o 
   2   9   6       41.05       36.95      7.37 o 
   3   9   6       19.87       18.68      6.97 o 
   4   9   6       25.59       31.86     10.68 o 
   5   9   6       88.38       95.22     10.58 o 
   6   9   6       26.83       27.97      7.07 o 
   7   9   6       20.43       24.87      6.35 o 
   0  10   6       36.11       24.75      9.71 o 
   1  10   6        9.02        4.60      6.35 o 
   2  10   6        1.30        2.93      5.62 o 
   3  10   6        0.60       -4.77      5.51 o 
   4  10   6       40.69       30.37     11.57 o 
   1   1   7      234.46      208.66     16.48 o 
   2   1   7       31.95       26.72      8.51 o 
   3   1   7      156.88      156.29     13.46 o 
   4   1   7      273.29      270.78     18.62 o 
   1   2   7      127.87      150.44     11.36 o 
   2   2   7      224.81      204.35     16.19 o 
   3   2   7       28.11       38.07      8.97 o 
   4   2   7      122.85      130.18     12.41 o 
   0   3   7        0.10       -4.49      5.51 o 
   1   3   7       69.57       66.32      8.17 o 
   2   3   7        9.27        5.76      4.68 o 
   3   3   7       50.51       23.94      6.25 o 
   4   3   7        1.62        0.67      6.25 o 
   5   3   7       58.40       42.82      9.36 o 
   1   4   7       14.06        7.29      8.14 o 
   2   4   7       46.11       38.44      6.83 o 
   3   4   7       39.58       19.72     10.09 o 
   4   4   7       23.74       19.05      5.99 o 
   5   4   7        2.94       -2.56      5.05 o 
   6   4   7        2.24        1.88      7.07 o 
   0   5   7        2.91       -3.49      6.42 o 
   1   5   7       17.28       12.16      8.93 o 
   2   5   7       15.50        5.33      7.02 o 
   3   5   7        5.01        1.62      5.13 o 
   4   5   7       11.19        0.85      8.92 o 
   5   5   7       50.98       36.71      7.89 o 
   6   5   7       22.54       26.02      6.87 o 
   1   6   7       20.45       13.87      6.09 o 
   2   6   7       13.27        2.71      5.08 o 
   3   6   7        6.61        9.50      9.71 o 
   4   6   7       25.71       33.60      6.84 o 
   5   6   7        4.79       -0.52      5.43 o 
   6   6   7        3.38       -0.51      5.62 o 
   7   6   7        4.55       -3.24      6.28 o 
   0   7   7        0.38        6.42      8.18 o 
   1   7   7       26.66       22.55      6.22 o 
   2   7   7        3.47       -1.08      5.51 o 
   3   7   7       20.11       13.61      7.77 o 
   4   7   7       15.13        3.58      6.14 o 
   5   7   7        6.72        2.28      5.84 o 
   6   7   7        0.98        1.70      5.82 o 
   7   7   7        5.89        4.94      6.93 o 
   1   8   7        0.01       -0.39      5.59 o 
   2   8   7        5.54        3.75      5.72 o 
   3   8   7        3.75        0.42      5.51 o 
   4   8   7        1.30        3.97      5.76 o 
   5   8   7        2.98      -10.40      6.93 o 
   0   9   7       17.39       10.82      8.53 o 
   1   9   7        1.97       -2.38      6.33 o 
   2   9   7        6.24        1.74      6.10 o 
   1   2   8       23.88       29.24      9.62 o 
   2   2   8        2.21        1.73      7.10 o 
   3   2   8       18.30       12.32      8.48 o 
   1   3   8       24.15       15.50      6.11 o 
   2   3   8       15.57        9.80      8.42 o 
   3   3   8       10.14       10.44      8.74 o 
   4   3   8        9.82       10.24      8.56 o 
   0   4   8       15.42        8.15      8.27 o 
   1   4   8       21.10       14.18      6.01 o 
   2   4   8        1.84        0.02      6.20 o 
   3   4   8       15.82       17.37      6.37 o 
   4   4   8       15.76        2.61      7.98 o 
   1   5   8       10.73       11.89      6.21 o 
   2   5   8        5.66        0.07      7.95 o 
   3   5   8        6.56        6.44      6.59 o 
   4   5   8        6.11        2.08      5.89 o 
   5   5   8        9.88        9.18      9.12 o 
   0   6   8        2.46        4.43      8.56 o 
   1   6   8        7.65       -0.53      6.05 o 
   2   6   8        0.77        1.57      5.92 o 
   3   6   8        6.74       -0.39      6.32 o 
   4   6   8        4.28        6.56      6.27 o 
   1   7   8        2.45       -2.68      5.82 o 
   1   3   9        0.09        4.14      9.97 o 
   2   3   9        3.12        5.60      9.00 o 
                                                 
